# Supplementary material for: An analysis of perinatal factors of low T3 syndrome in preterm neonates with a gestational age of 28–35 weeks
Source: Ann Med. 2021 Oct 1;53(1):1722–6. doi: 10.1080/07853890.2021.1985731 (PMC8491668; doi:10.1080/07853890.2021.1985731)
Supplement: Supplemental Material [file IANN_A_1985731_SM4003.xls]

## Sheet: Sheet1
一基本信息登记													二母亲因素												三婴儿因素			心功能损害														肺部疾病
编码	入院时间	床号	胎龄	出生体重（kg）	小于胎龄	性别	分娩方式	多胎妊娠	羊水浑浊	胎膜早破	窒息	胎盘早剥	高龄产妇（35）	初产妇	妊娠期高血压	妊娠期糖尿病	甲功异常	雷替斯	硫脲类	宫内感染（病原体）	产妇出血(ml)	产妇贫血	胎儿宫内窘迫	地塞米松	感染（CRP）	贫血	NEC	PDA	心肌损害	颅脑疾病	颅脑疾病（有无）	脑室增宽	颅内囊肿	颅内出血	代谢性紊乱	低钾血症	低钙血症	低镁血症	低磷血症	酸中毒	低血糖症	RDS	呼吸暂停	呼吸衰竭	肺炎	BPD	低蛋白血症	低蛋白	喂养不耐受
52	20180608	67	32.3	1.245	1（轻度）	1	1	1	0	0	0	0	1	0	0	0	0	0	0	0	0	0	0	1（1个疗程）	0	0	0	0	1	0	0	0	0	0	1	1	0	0	1	0	0	0	1	0	1	0	22.3	1	1（腹胀）
98	20181011	68	28.4	1.03	0	1	1	1	0	0	1（7）	0	1	0	1（慢性高血压并发重度子痫前期）	1	0	0	0	0	0	1（中度贫血－98）	0	1（1个疗程）	0	0	0	1	1	1（脑室增宽：0.35/0.36）	1	1	0	0	0	0	0	0	0	1	0	1	0	1	1	0	28.3	1	0
0	20180102	46	35.4	2.54	0	2	1	2	I度	0	0	0	0	1	1（重度子痫前期）	0	0	0	0	0	0	1（中度贫血－83）	0	0	0	0	0	0	0	0	0	0	0	0	0	0	0	0	0	0	0	0	0	0	1	0	0	0	0
71	20180711	52	28	1.11	0	2	2	2	0	3+d	1（7）	0	0	1	0	0	0	0	0	1（急性胎膜炎、急性绒毛膜板下间隙炎）	0	1（中度贫血－98）	0	1（1/2个疗程）	1（CRP：12.40）	1	0	1	0	0	0	0	0	0	1	0	1	0	0	1	0	1	1	1	1	0	24.9	1	1（腹胀）
0	20180109	84	31.2	1.92	0	1	2	1	0	5+d	0	0	1	0	0	1	0	0	0	0	0	0	0	1（1个疗程）	0	0	0	0	1	1（左室管膜下出血）	1	0	0	1	1	1	0	0	0	0	0	0	1	1	1	0	0	0	0
0	20180109	18	33.5	1.61	1（轻度）	2	1	2	0	0	0	0	0	1	0	0	0	0	0	0	0	0	0	1（1个疗程）	0	0	0	0	1	0	0	0	0	0	1	1	1	0	0	0	0	0	0	0	1	0	28.4	1	0
91	20180907	73	32.1	1.3	1（轻度）	1	2	2	0	0	0	0	1	0	0	1	0	0	0	0	0	0	0	1（1个疗程）	1（CRP：3.07）	1	0	0	1	1（右脉络丛囊肿）	1	0	2	0	0	0	0	0	0	0	0	0	0	0	0	0	28.6	1	1（腹胀）
38	20180417	13	31.2	1.26	0	2	1	1	0	0	0	0	1	0	1（慢性高血压并发子痫前期）	0	0	0	0	0	0	0	1	1（1个疗程）	0	0	0	0	1	1（左脑室增宽：0.50、室管膜下出血）	1	1	0	1	0	0	0	0	0	0	0	0	0	0	1	0	29.4	1	1（轻度胃食管返流）
0	20180111	69	33.3	1.56	1（轻度）	1	1	1	0	0	0	II级	0	1	1（重度子痫前期）	0	0	0	0	0	0	0	1	1（1个疗程）	0	0	0	0	1	1（室管膜下出血）	1	0	0	1	0	0	0	0	0	0	0	0	0	0	1	0	0	0	1（应激性溃疡）
0	20180112	75	29.5	1.075	0	1	2	2	0	0	0	0	1	1	0	0	0	0	0	1（嗜肺军团菌：阳性、肺炎支原体：弱阳性）	0	1（中度贫血－98）	0	1（1个疗程）	0	1	0	0	1	0	0	0	0	0	0	0	0	0	0	0	0	0	1	1	1	1	0	0	1（轻度胃食管返流、应激性溃疡）
0	20180112	38	32.3	1.73	0	1	1	1	0	3+d	0	0	1	0	0	0	1（桥本甲状腺炎）	0	0	0	0	0	1	1（1个疗程）	0	0	0	0	1	1（脑室增宽：0.33/0.58）	1	1	0	0	0	0	0	0	0	0	0	0	0	0	1	0	0	0	1（腹胀）
0	20180112	62	34.1	2.195	0	2	2	1	0	2+d	0	0	0	0	0	1	0	0	0	0	0	0	0	1（1个疗程）	0	0	0	0	1	1（右脉络丛囊肿）	1	0	2	0	0	0	0	0	0	0	0	0	0	0	1	0	0	0	0
0	20180114	40	35.2	2.255	0	2	2	1	0	13+h	0	0	1	1	0	0	0	0	0	0	0	1（中度贫血－85）	0	1（1/2个疗程）	0	0	0	0	0	1（脑室增宽0.45/0.41、右室管膜下出血、右室管膜下囊肿）	1	1	1	1	1	0	1	1	0	0	0	0	0	0	0	0	0	0	0
0	20180115	21	31.4	1.62	0	1	1	2	I度	0	0	0	0	1	0	1	0	0	0	0	0	0	0	1（1/2个疗程）	0	0	0	0	1	0	0	0	0	0	0	0	0	0	0	0	0	0	0	1	1	0	0	0	0
10	20180201	56	32	1.895	0	2	1	1	0	0	0	I级	0	1	0	0	0	0	0	0	0	1（中度贫血－86）	0	1（1/2个疗程）	0	0	0	1	1	1（脑室增宽：0.35/0.31）	1	1	0	0	1	1	1	0	0	0	0	1	0	1	1	0	0	0	1（应激性溃疡）
24	20180319	68	32	1.56	0	2	2	1	0	0	0	0	0	1	1（重度子痫前期）	0	0	0	0	0	0	1（地中海贫血基因携带者）	0	1（1个疗程）	0	0	0	0	0	1（左室管膜下出血）	1	0	0	1	1	1	1	0	0	0	0	0	0	0	1	0	0	0	1（腹胀）
0	20180122	90	34	2.16	0	1	1	2	0	0	0	0	1	0	0	1	0	0	0	0	0	0	0	1（1个疗程）	0	0	0	0	0	0	0	0	0	0	0	0	0	0	0	0	1	0	0	0	1	0	0	0	0
0	20180127	57	30	1.36	0	1	1	1	0	0	0	0	0	1	1（慢性高血压并发子痫前期）	0	0	0	0	0	0	0	1	1（1/2个疗程）	0	0	0	0	1	0	0	0	0	0	0	0	0	0	0	0	0	1	0	1	1	0	28.3	1	0
0	20180129	37	33	1.97	0	1	1	1	0	0	0	0	0	1	0	0	1（亚临床甲亢）	0	0	0	0	1（中度贫血－96）	0	1（1个疗程）	0	0	0	0	1	0	0	0	0	0	0	0	0	0	0	1	0	0	0	1	1	0	0	0	1（应激性溃疡）
103	20181026	18	32.2	1.26	1（重度）	1	1	1	0	0	0	0	0	1	0	0	0	0	0	0	0	0	0	1（1个疗程）	0	1	0	0	1	1（室管膜下出血）	1	0	0	1	1	1	1	0	1	0	0	0	0	0	1	0	26.8	1	1（轻度胃食管返流）
0	20180202	79	31.6	1.855	0	1	1	1	0	5d	0	0	1	0	0	0	0	0	0	0	0	1（中度贫血－79）	0	1（1个疗程）	0	0	0	0	1	0	0	0	0	0	0	0	0	0	0	0	0	0	0	0	1	0	0	0	0
135	20190203	13	29.4	1.47	0	1	2	2	0	0	0	0	0	0	0	0	1（桥本甲状腺炎）	0	0	1（宫颈分泌物：粪肠球菌D群：头孢美唑、急性绒毛膜炎、脐血管炎）	0	0	0	1（1个疗程）	1（CRP：4.50/WBC：4.17）	1	0	1	1	1（脑室增宽：0.54/0.39）	1	1	0	0	1	1	1	0	0	0	0	1	0	1	1	0	25.8	1	0
0	20180206	22	33.1	1.45	1（重度）	1	1	1	0	0	0	0	1	0	1（重度子痫前期）	0	0	0	0	0	0	1（中度贫血－95）	0	1（1/2个疗程）	0	1	0	0	1	0	0	0	0	0	1	1	1	0	0	0	0	0	0	1	1	0	26.2	1	0
0	20180207	25	31.2	2.04	0	2	2	1	0	0	0	0	0	0	0	1	0	0	0	0	0	1（中度贫血－96）	0	1（1个疗程）	0	0	0	0	1	0	0	0	0	0	1	1	1	0	0	0	0	1	0	1	1	0	26.9	1	0
0	20180207	86	33.3	2.2	0	1	1	1	0	0	0	0	1	1	1（重度子痫前期）	1	0	0	0	0	0	0	0	1（1/2个疗程）	0	0	0	1	1	1（左脑室增宽：0.41、右室管膜下出血、右侧脑室前角外侧囊性结构，Connatal囊肿）	1	1	1	1	1	1	1	1	1	1	0	1	0	1	1	0	0	0	1（应激性溃疡）
18	20180304	76	32	1.055	1（轻度）	1	1	1	0	0	0	0	0	1	1（重度子痫前期）	0	0	0	0	0	0	1（中度贫血－95）	1	1（1个疗程）	1（CRP：135.00/产气肠杆菌）	1	1（II）	0	1	0	0	0	0	0	1	1	1	1	1	0	0	0	1	0	1	0	23.2	1	1（腹胀）
0	20180213	61	31.6	1.52	0	2	1	1	0	0	0	0	0	0	1（重度子痫前期）	0	0	0	0	0	0	1（轻度贫血－107）	0	1（1个疗程）	0	0	0	0	1	0	0	0	0	0	1	1	0	0	0	1	0	0	0	1	1	0	28	1	0
0	20180213	34	34	2.19	0	2	1	1	0	0	0	0	0	0	0	0	0	0	0	0	0	1（中度贫血－98）	0	1（1个疗程）	0	1	0	0	1	0	0	0	0	0	1	1	0	1	1	0	0	0	0	1	1	0	29.3	1	0
204	20190918	43	31.5	1.37	0	2	2	1	0	2+d	0	0	0	1	0	0	1（桥本甲状腺炎）	0	0	1（急性绒毛膜炎、急性绒毛膜板下间隙炎）	0	1（轻度贫血－101）	0	1（1个疗程）	0	0	0	0	0	1（左室管膜下出血）	1	0	0	1	0	0	0	0	0	0	0	0	0	1	1	0	0	0	1（过敏性肠炎）
0	20180218	78	33	2.1	0	1	1	2	臭味	0	0	0	1	1	0	1	0	0	0	1（宫颈分泌物：大肠埃希菌）	1（产后：1500）	1（重度贫血－60）	0	1（1个疗程）	0	0	0	0	1	1（左室管膜下出血）	1	0	0	1	1	0	1	0	0	0	0	1	0	1	1	0	28.7	1	0
5	20180109	19	33.5	1.5	1（轻度）	2	1	2	0	0	0	0	0	1	0	0	0	0	0	0	0	0	1	1（1个疗程）	0	0	0	0	0	0	0	0	0	0	0	0	0	0	0	0	0	0	0	0	1	0	29.4	1	0
0	20180220	77	34.4	2.1	0	1	1	1	0	5d	0	0	0	1	0	0	0	0	0	1（宫颈分泌物：解脲支原体：阿奇霉素）	0	1（中度贫血－92）	0	1（1个疗程）	0	0	0	0	1	0	0	0	0	0	0	0	0	0	0	0	0	0	0	0	1	0	0	0	1（应激性溃疡）
25	20180321	5	30.3	1.15	1（轻度）	1	1	1	0	0	0	0	0	1	0	0	0	0	0	1（绒毛膜蜕膜炎）	0	0	1	1（1个疗程）	0	1	0	0	1	1（左脑室增宽：0.36）	1	1	0	0	1	1	0	1	0	1	0	0	0	1	1	0	28.2	1	0
0	20180223	84	34.2	2.16	0	1	1	1	I度	0	0	0	1	0	0	0	0	0	0	0	0	0	0	1（1个疗程）	0	0	0	0	1	0	0	0	0	0	1	0	1	1	0	0	0	0	0	1	1	0	0	0	0
102	20181024	8	28	1.09	0	1	2	1	白色浑浊粘稠、异味	10d	0	0	0	0	0	0	0	0	0	1（急性胎膜蜕膜炎）	0	0	0	1（1/2个疗程）	1（CRP：3.67）	1	1（Ib）	0	1	1（脑室增宽：0.37/0.41、脉络丛囊肿、室管膜下囊肿）	1	1	3	0	1	0	1	1	0	0	0	0	0	1	1	1	26.7	1	1（重度胃食管返流）
0	20180228	54	32	1.435	1（轻度）	1	1	1	0	0	0	0	1	0	1（慢性高血压并发子痫前期）	0	0	0	0	1（嗜肺军团菌：阳性、肺炎支原体：阳性）	0	0	0	1（1个疗程）	0	0	0	0	1	0	0	0	0	0	1	1	0	0	0	0	0	0	0	1	1	0	0	0	0
0	20180301	39	33.3	1.78	0	2	2	2	0	0	0	0	0	1	0	0	0	0	0	0	0	1（中度贫血－76）	1	1（1个疗程）	0	0	0	0	0	0	0	0	0	0	1	1	0	0	0	0	0	0	0	0	0	0	28.2	1	0
0	20180303	24	34	1.78	1（轻度）	2	1	1	0	0	0	0	0	1	1（重度子痫前期）	0	0	0	0	0	0	1（轻度贫血－102）	0	1（1个疗程）	0	0	0	1	0	0	0	0	0	0	1	1	0	0	0	0	0	0	1	0	1	0	0	0	0
189	20190702	90	32.4	2.045	0	1	2	1	0	9h	0	0	0	1	0	1	0	0	0	0	0	0	0	1（1/2个疗程）	0	0	0	0	1	0	0	0	0	0	0	0	0	0	0	0	0	0	0	1	1	0	28.8	1	1（腹胀）
57	20180622	14	28.5	1.325	0	2	2	2	0	1+d	0	0	0	1	0	0	1（桥本甲状腺炎）	1（规律服用）	0	0	0	0	0	1（1/2个疗程）	0	1	0	1	0	0	0	0	0	0	1	0	0	0	1	0	0	0	0	0	1	0	26.2	1	1（腹胀）
0	20180312	8	32.1	1.6	0	2	1	1	血性	0	0	I级	0	1	1（子痫前期）	1	0	0	0	0	0	0	0	1（3/4个疗程）	0	0	0	0	0	1（室管膜下出血）	1	0	0	1	1	0	0	0	1	0	0	0	0	0	0	0	0	0	0
112	20181120	59	30.2	1.17	0	2	1	2	血性	0	1（6）	0	1	0	0	1	0	0	0	1（急性绒毛膜板下间隙炎）	0	1（轻度贫血－104）	1	1（1/2个疗程）	0	1	0	1	1	1（左脑室增宽：0.37）	1	1	0	0	1	1	0	0	0	0	0	0	0	1	1	0	29.1	1	1（中度胃食管返流）
160	20190411	74	31.5	1.385	0	1	1	2	0	7+d	0	0	1	0	0	1	0	0	0	0	0	0	0	1（1个疗程）	0	1	0	1	1	1（左室管膜下囊肿、右室管膜下出血）	1	0	1	1	0	0	0	0	0	1	0	0	0	1	1	0	29.5	1	1（腹胀）
54	20180615	13	29.1	1.055	0	2	1	1	II度	0	0	0	0	1	1（重度子痫前期）	0	0	0	0	1（急性胎膜炎）	0	0	1	1（1个疗程）	0	1	0	1	1	0	0	0	0	0	1	1	1	1	0	0	0	1	0	1	1	0	27	1	1（腹胀）
0	20180314	27	32.6	1.9	0	2	1	1	0	3+d	0	0	1	0	0	0	0	0	0	0	0	0	1	1（1个疗程）	0	0	0	0	0	0	0	0	0	0	1	0	1	1	0	0	0	0	0	0	1	0	29.7	1	0
0	20180315	94	33.4	2.11	0	2	1	1	血性	22h	0	I级	1	1	0	0	1（甲减）	0	0	1（急性绒毛膜炎）	0	0	0	1（1/2个疗程）	0	0	0	0	1	0	0	0	0	0	0	0	0	0	0	0	0	0	0	0	0	0	0	0	0
0	20180316	81	35.1	2.43	0	1	1	1	0	0	0	0	1	0	0	0	1（亚临床甲减）	1（规律服用）	0	0	0	1（中度贫血－99）	0	1（1个疗程）	0	0	0	0	1	1（室管膜下囊肿）	1	0	1	0	0	0	0	0	0	0	0	0	0	1	1	0	0	0	0
155	20190405	55	30.2	1.69	0	1	2	1	血性	0	0	0级	0	0	0	1	0	0	0	0	0	1（轻度贫血－106）	0	1（1/2个疗程）	0	1	0	0	1	0	0	0	0	0	0	0	0	0	0	1	1	1	0	1	0	0	29.5	1	1（应激性溃疡）
92	20180914	53	29.4	1.58	0	1	2	1	血性	0	1（6）	II级	0	0	0	0	0	0	0	1（急性绒毛膜炎）	0	1（中度贫血－82）	1	1（1/2个疗程）	1（CRP：0.50/WBC：49.19）	1	0	1	0	0	0	0	0	0	0	0	0	0	0	0	0	1	0	1	1	0	27	1	1（腹胀）
0	20180319	25	34.4	2.4	0	1	1	1	0	3+m	0	0	1	0	0	1	0	0	0	1（宫颈分泌物：解脲支原体、急性绒毛膜炎）	0	0	0	1（1个疗程）	0	0	0	0	1	1（脑室增宽：0.48/0.36）	1	1	0	0	1	1	0	1	0	0	0	0	0	0	1	0	29.1	1	0
0	20180319	92	35.4	2.62	0	1	1	1	0	0	0	0	0	0	0	1	0	0	0	1（急性绒毛膜炎）	0	0	1	1（1个疗程）	0	0	0	0	1	1（室管膜下囊肿）	1	0	1	0	1	0	1	1	0	0	0	0	0	1	1	0	29.5	1	0
118	20190105	3	29.1	1.04	1（轻度）	2	1	1	III度	5+d	0	0	0	0	0	0	0	0	0	1（急性绒毛膜炎、急性绒毛膜板下间隙炎、急性脐血管炎）	0	1（中度贫血－85）	1	1（1/2个疗程）	0	1	0	0	1	1（脑室增宽：0.54/0.53、室管膜下出血）	1	1	0	1	1	1	1	1	0	0	0	0	0	0	1	0	27.4	1	1（腹胀）
202	20190819	63	28.6	1.34	0	2	2	2	0	0	0	0	0	1	0	1	0	0	0	0	0	1（中度贫血－97）	0	1（1/2个疗程）	0	1	0	1	1	1（脑室增宽：0.50/0.40）	1	1	0	0	0	0	0	0	0	0	0	0	0	1	1	0	25.8	1	1（轻度胃食管返流）
198	20190808	48	29.1	1.3	0	1	2	2	血性	0	0	II级	1	0	0	0	0	0	0	1（急性蜕膜炎、急性绒毛膜蜕膜炎）	0	1（轻度贫血－109）	0	1（1个疗程）	1（CRP：3.00/WBC：4.09）	1	1（II）	1	1	1（脑室增宽：0.33/0.40、室管膜下出血）	1	1	0	1	1	1	1	1	1	0	0	1	0	1	1	0	27.6	1	1（重度胃食管返流）
143	20190306	65	33	1.06	1（重度）	1	1	2	0	0	0	0	1	0	1（子痫前期）	0	0	0	0	0	0	0	0	1（1个疗程）	0	1	1（II）	1	0	1（左脑室增宽：0.37）	1	1	0	0	1	1	1	1	1	0	0	0	0	0	1	0	27.4	1	1（腹胀）
0	20180404	92	33.6	2.34	0	1	2	1	0	22+h	0	0	1	0	0	0	0	0	0	1（宫颈分泌物：白色假丝酵母菌）	0	0	0	1（1个疗程）	1（CRP：3.91）	0	0	0	0	0	0	0	0	0	0	0	0	0	0	0	0	0	0	0	0	0	0	0	1（呕吐、腹胀）
130	20190126	51	28.2	1.16	0	2	2	2	血性	0	1（1）	0	0	0	0	0	0	0	0	0	0	0	0	1（1个疗程）	0	1	0	0	1	1（脑室增宽：0.45/0.37、室管膜下出血）	1	1	0	1	1	1	1	0	0	0	0	1	0	1	1	1	26.1	1	1（腹胀）
205	20190922	14	32.2	1.73	0	2	2	1	0	2+h	0	0	0	1	0	0	0	0	0	0	0	1（中度贫血－92）	0	1（1个疗程）	0	0	1（I）	1	1	1（右室管膜下出血）	1	0	0	1	0	0	0	0	0	0	1	0	0	0	0	0	24.4	1	1（腹胀）
171	20190502	88	29.5	1.265	0	2	2	2	0	0	0	0	0	0	0	0	0	0	0	1（宫颈分泌物：解脲支原体：阿奇霉素）	1（产后：650）	0	0	1（1/2个疗程）	1（CRP：18.00/希木龙假丝酵母菌）	0	0	1	1	0	0	0	0	0	1	1	1	0	0	0	0	0	0	0	1	0	27.8	1	1（腹胀）
141	20190305	77	29.3	1.44	0	1	1	1	0	0	1（6）	0	0	0	0	0	0	0	0	0	0	0	0	1（3/4个疗程）	0	1	0	1	1	0	0	0	0	0	1	1	0	0	0	1	0	1	0	1	1	0	28.9	1	1（中度胃食管返流）
90	20180907	66	32.1	1.57	1（轻度）	1	2	2	0	0	0	0	1	0	0	1	0	0	0	0	0	0	0	1（1/2个疗程）	0	1	0	0	0	0	0	0	0	0	1	0	1	1	0	0	0	0	0	0	1	0	25.9	1	1（中度胃食管返流）
0	20180414	9	33.3	2.28	0	1	2	2	0	22h	0	0	0	1	0	0	1（亚临床甲亢）	0	0	0	0	0	0	1（1/2个疗程）	0	0	0	0	1	0	0	0	0	0	1	1	1	0	0	0	0	0	0	0	1	0	29.5	1	0
0	20180414	8	33.3	2.07	0	1	2	2	0	22h	0	0	0	1	0	0	1（亚临床甲亢）	0	0	0	0	0	0	1（1/2个疗程）	0	1	0	0	1	0	0	0	0	0	1	1	1	0	0	0	0	0	1	0	1	0	0	0	0
69	20180709	1	29.2	1.46	0	1	1	1	II度	0	0	II级	1	0	1（重度子痫前期）	0	0	0	0	0	0	0	0	1（1个疗程）	0	0	0	1	1	0	0	0	0	0	0	0	0	0	0	0	0	0	0	1	1	0	0	0	0
16	20180223	42	28.4	1.22	0	1	2	1	0	0	0	0	0	1	0	0	0	0	0	0	0	1（中度贫血－96）	0	1（1个疗程）	0	0	0	0	0	0	0	0	0	0	1	1	1	1	0	0	0	0	0	0	1	0	29.2	1	1（中度胃食管返流）
144	20190306	90	33	1.45	1（重度）	1	1	2	0	0	0	0	1	0	1（子痫前期）	0	0	0	0	0	0	0	0	1（1个疗程）	0	0	0	0	1	1（左脑室增宽：0.40）	1	1	0	0	1	1	1	1	0	0	0	0	0	0	1	0	28.2	1	1（腹胀）
203	20190830	69	29.5	1.32	0	1	1	2	0	0	0	0	0	1	0	0	0	0	0	0	0	0	0	1（1个疗程）	1（CRP：7.27/WBC：6.51）	1	0	1	1	0	0	0	0	0	1	1	1	1	0	0	0	1	0	1	1	0	27.4	1	1（腹胀）
163	20190413	96	32.2	1.76	0	1	1	3	0	0	0	0	0	1	1（妊娠期高血压）	0	0	0	0	0	0	0	0	1（1个疗程）	0	0	0	1	1	0	0	0	0	0	1	0	1	1	0	0	0	1	0	1	1	0	29.6	1	0
48	20180512	10	28.3	1.215	0	2	2	1	0	7+d	0	0	0	1	0	0	0	0	0	1（宫颈分泌物：光滑假丝酵母菌、急性绒毛膜板炎、急性胎膜蜕膜炎）	0	1（中度贫血－96）	0	1（1个疗程）	0	1	0	0	0	1（脑室增宽：0.34/0.33）	1	1	0	0	1	1	0	1	1	0	0	0	0	0	1	0	27.5	1	1（轻度胃食管返流、腹胀）
39	20180417	93	32.3	1.99	0	2	1	2	0	0	0	0	0	1	0	1	0	0	0	0	0	1（中度贫血－79）	0	1（1个疗程）	0	0	0	0	0	1（左脑室增宽：0.32）	1	1	0	0	0	0	0	0	0	0	0	0	0	0	1	0	0	0	0
156	20190406	82	29.2	1.33	0	1	2	1	血性	0	0	II级	0	1	0	0	0	0	0	0	0	0	1	1（1个疗程）	0	1	0	1	1	1（脑室增宽：0.37/0.34）	1	1	0	0	1	1	1	0	0	0	0	0	0	1	1	0	28.2	1	1（腹胀）
0	20180501	56	32.6	1.27	1（轻度）	2	1	1	0	0	0	0	0	1	1（重度子痫前期）	0	0	0	0	0	0	0	0	1（1个疗程）	0	0	1（I）	0	1	0	0	0	0	0	1	1	1	0	1	0	1	0	0	0	1	0	27.6	1	0
65	20180626	20	28.5	1.24	0	1	1	1	I度	0	0	I级	0	1	0	0	0	0	0	1（宫颈分泌物：解脲支原体：阿奇霉素）	0	1（中度贫血－84）	0	1（1/2个疗程）	0	0	0	0	1	0	0	0	0	0	1	0	0	0	1	0	0	0	1	0	1	0	24	1	1（腹胀）
0	20180508	38	35.1	2.2	0	2	2	2	0	0	0	0	0	0	0	0	0	0	0	0	0	0	0	0	0	0	0	0	1	0	0	0	0	0	1	1	0	1	0	0	0	0	0	0	1	0	29.8	1	1（腹胀、水平横胃）
0	20180511	33	32.4	1.685	0	2	2	1	血性	0	0	0	0	0	0	0	0	0	0	0	0	0	0	1（1/2个疗程）	0	0	0	0	1	0	0	0	0	0	0	0	0	0	0	0	0	0	0	0	1	0	24.8	1	1（中度胃食管返流）
0	20180511	40	34	2.17	0	1	2	1	0	17+d	0	0	0	0	1（重度子痫前期）	1	0	0	0	1（急性胎膜炎）	0	0	0	1（1个疗程）	1（CRP：5.72）	0	0	0	0	1（右脑室增宽：0.41、室管膜下出血）	1	1	0	1	0	0	0	0	0	0	1	0	0	0	0	0	0	0	1（应激性溃疡）
0	20180511	46	34.4	2.31	0	2	2	1	血性	10+d	0	0	0	0	0	0	0	0	0	0	0	1（轻度贫血－108）	0	1（1个疗程）	1（CRP：6.78）	0	0	0	0	0	0	0	0	0	0	0	0	0	0	1	0	0	0	1	1	0	0	0	0
13	20180215	55	29.6	1.42	0	2	2	1	0	0	0	0	1	0	0	0	0	0	0	1（急性绒毛膜炎）	0	0	0	1（1/2个疗程）	1（PCT：3.63ng/ml）	1	1（I）	0	0	1（左室管膜下出血、左脉络丛囊肿）	1	0	2	1	1	0	1	1	0	0	0	0	1	0	1	0	27.1	1	1（腹胀）
78	20180808	91	31.1	1.59	0	1	2	2	血性	0	0	0	1	0	0	0	1（桥本甲状腺炎）	1（规律服用）	0	0	0	1（轻度贫血－107）	0	1（1个疗程）	0	0	0	0	0	1（脑室增宽：0.33/0.33、左室管膜下囊肿）	1	1	1	0	1	0	1	1	0	0	0	0	0	1	1	0	0	0	1（腹胀）
27	20180325	75	31.1	1.44	0	1	1	1	血性	0	0	II级	0	1	0	0	0	0	0	0	0	0	0	1（1个疗程）	0	0	0	0	1	0	0	0	0	0	0	0	0	0	0	1	0	1	1	1	1	0	27.5	1	1（应激性溃疡）
0	20180525	49	34.2	2.595	0	2	2	1	0	1+d	0	0	1	1	0	0	0	0	0	0	0	0	0	1（1个疗程）	0	0	0	0	0	0	0	0	0	0	0	0	0	0	0	0	0	0	0	0	1	0	0	0	0
0	20180528	70	32.5	1.62	0	1	1	1	0	1+h	0	0	0	0	0	1	0	0	0	0	0	1（中度贫血－82）	0	1（1个疗程）	0	0	0	0	1	0	0	0	0	0	1	1	0	0	0	0	0	0	0	0	1	0	0	0	0
0	20180528	47	33.5	1.87	0	2	1	2	0	0	0	0	0	1	0	0	0	0	0	0	0	1（中度贫血－98）	0	1（2个疗程）	0	0	0	0	1	0	0	0	0	0	1	0	1	1	0	0	0	0	0	1	1	0	26.8	1	1（应激性溃疡）
0	20180529	9	32.5	1.58	0	1	1	1	II度	0	0	0级	0	1	0	0	0	0	0	1（急性胎膜炎）	0	0	1	1（1个疗程）	0	1	0	0	1	0	0	0	0	0	1	1	1	1	0	0	0	0	0	0	1	0	27.4	1	1（中度胃食管返流、腹胀）
0	20180531	41	35.3	2.43	0	2	1	1	0	0	0	0	0	0	0	0	0	0	0	0	0	0	0	0	0	0	0	0	1	0	0	0	0	0	1	1	0	0	0	0	0	0	0	1	1	0	0	0	0
0	20180602	79	34.2	2.095	0	1	1	1	0	0	0	0	1	1	0	0	1（亚临床甲减）	1（规律服用）	0	0	0	0	0	1（1个疗程）	0	0	0	0	1	1（脑室增宽：0.35/0.39）	1	1	0	0	0	0	0	0	0	0	0	0	0	0	1	0	29.5	1	0
0	20180606	39	33.5	1.72	0	1	1	1	血性	3+h	0	I级	0	0	0	0	0	0	0	1（宫颈分泌物：解脲支原体：阿奇霉素）	0	1（中度贫血－88）	0	1（1个疗程）	0	1	0	0	0	0	0	0	0	0	0	0	0	0	0	0	0	0	0	0	1	0	29	1	0
0	20180607	28	35.1	2.38	0	1	1	2	0	0	0	0	1	1	0	0	1（甲亢）	0	0	0	0	1（轻度贫血－100）	0	0	0	0	0	1	0	0	0	0	0	0	0	0	0	0	0	0	0	0	0	0	1	0	28.9	1	0
0	20180607	29	35.1	2.135	0	1	1	2	0	0	0	0	1	1	0	0	1（甲亢）	0	0	0	0	1（轻度贫血－100）	0	0	0	0	0	1	0	0	0	0	0	0	0	0	0	0	0	0	0	0	0	0	1	0	29.1	1	0
206	20190927	91	31.4	1.36	0	2	2	2	0	0	0	0	1	0	0	0	0	0	0	0	0	0	0	1（1个疗程）	0	1	0	0	0	0	0	0	0	0	1	0	0	0	0	1	0	0	0	0	0	0	25.2	1	0
0	20180609	84	35.2	2.78	0	2	1	1	0	13+d	0	0	0	0	0	0	0	0	0	0	0	1（中度贫血－87）	0	1（1个疗程）	0	0	0	0	1	0	0	0	0	0	0	0	0	0	0	0	0	0	0	0	1	0	0	0	0
0	20180611	26	35.4	3.01	0	1	1	1	0	0	0	0	0	0	0	1	0	0	0	0	0	0	0	1（1个疗程）	0	0	0	1	1	0	0	0	0	0	0	0	0	0	0	0	0	0	0	0	1	0	0	0	0
0	20180612	37	34.3	1.8	1（轻度）	2	1	2	0	0	0	0	0	1	0	0	0	0	0	0	0	0	0	1（1个疗程）	0	0	0	1	0	0	0	0	0	0	0	0	0	0	0	0	0	0	0	0	0	0	0	0	1（腹胀）
109	20181115	3	28.4	1.31	0	2	2	1	0	2+h	0	0	0	1	0	0	0	0	0	1（宫颈分泌物：无乳链球菌B群：头孢克洛）	0	0	0	1（1/2个疗程）	0	0	0	1	1	1（左脑室增宽：0.40、室管膜下出血）	1	1	0	1	1	1	1	0	0	0	0	0	0	1	1	0	29.5	1	1（中度胃食管返流）
0	20180614	33	35.5	2.315	0	2	2	2	0	0	0	0	0	0	0	0	0	0	0	0	0	0	0	0	0	0	0	0	0	0	0	0	0	0	0	0	0	0	0	1	0	0	0	0	1	0	0	0	1（应激性溃疡）
75	20180725	72	31.5	1.69	0	2	1	1	0	0	0	0	1	0	0	0	0	0	0	0	0	1（中度贫血－99）	0	1（1个疗程）	0	1	0	0	1	1（脑室增宽：0.42/0.42）	1	1	0	0	0	0	0	0	0	0	0	1	0	1	1	0	27.6	1	1（重度胃食管返流）
0	20180617	70	33.5	2.12	0	1	1	1	0	0	0	II级	0	1	0	0	0	0	0	1（未检出）	0	1（中度贫血－95）	0	1（1个疗程）	0	0	0	0	1	0	0	0	0	0	1	0	1	0	0	0	0	0	0	1	1	0	29.3	1	1（应激性溃疡）
142	20190306	38	32.2	1.515	0	2	1	2	0	0	0	0	0	1	0	0	0	0	0	0	0	0	1	1（1个疗程）	1（疑似真菌感染）	1	1（I）	1	1	1（脑室增宽：0.36/0.33）	1	1	0	0	1	0	1	1	1	1	0	0	0	1	1	0	25.9	1	1（呕吐、腹胀）
176	20190520	61	31.1	1.795	0	2	2	2	0	0	0	0	0	1	0	0	0	0	0	0	0	1（轻度贫血－104）	0	1（1/2个疗程）	1（CRP：14.77/WBC：3.41）	1	0	0	1	1（脑室增宽：0.43/0.37）	1	1	0	0	1	0	1	0	0	0	0	0	1	1	1	0	29.3	1	1（腹胀）
173	20190505	100	31.1	1.58	0	1	2	1	0	0	0	0	0	1	0	0	0	0	0	0	0	1（轻度贫血－102）	0	1（1个疗程）	0	0	0	0	1	1（右室管膜下出血）	1	0	0	1	1	0	1	1	0	0	0	0	0	1	1	0	24.8	1	1（腹胀）
127	20190119	5	30.2	1.14	0	2	1	2	0	8h	0	0	0	1	0	0	0	0	0	0	0	1（轻度贫血－107）	0	1（1个疗程）	0	1	0	0	0	1（右脑室增宽：0.35、右室管膜下囊肿）	1	1	1	0	1	1	0	0	0	0	0	0	0	1	1	0	29.1	1	1（重度胃食管返流）
0	20180624	68	35.6	1.67	1（重度）	1	1	1	III度	0	0	0	0	1	1（慢性高血压并发子痫前期）	0	0	0	0	0	0	0	1	0	0	0	0	0	1	0	0	0	0	0	0	0	0	0	0	0	0	0	0	1	1	0	29.1	1	0
132	20190130	27	29.2	0.92	1（重度）	1	1	2	0	0	1（5）	0	0	1	0	0	0	0	0	0	0	1（中度贫血－87）	0	1（1个疗程）	0	1	0	0	1	1（右脑室增宽：0.36）	1	1	0	0	1	1	1	1	0	1	0	1	0	1	1	0	26.9	1	1（重度胃食管返流）
106	20181110	2	28.6	1.255	0	1	2	1	0	0	1（5）	II级	0	1	0	1	0	0	0	0	0	0	0	1（1/2个疗程）	1（CRP：0.45/WBC：4.00）	0	0	0	0	1（脑室增宽：0.36/0.35）	1	1	0	0	1	1	1	1	1	1	0	1	0	1	1	1	25.6	1	1（中度胃食管返流）
0	20180629	24	33.4	2.46	0	1	1	1	0	0	0	0	0	1	0	0	0	0	0	0	0	1（轻度贫血－102）	0	1（1个疗程）	0	0	0	0	0	0	0	0	0	0	1	0	1	0	0	0	0	0	0	0	1	0	0	0	0
21	20180312	17	35.4	1.44	1（重度）	2	1	2	0	0	0	0	1	1	1（子痫前期）	1	0	0	0	0	0	0	1	1（1个疗程）	0	0	0	0	0	0	0	0	0	0	1	0	1	1	0	0	0	0	0	0	1	0	25.6	1	0
0	20180702	90	31.6	1.91	0	2	1	1	0	6+d	0	I级	0	1	0	0	0	0	0	0	0	0	0	1（1个疗程）	0	0	0	0	0	0	0	0	0	0	0	0	0	0	0	0	0	0	0	0	1	0	0	0	0
0	20180703	42	31.5	2.08	0	1	1	1	0	13+h	0	0	0	1	0	1	0	0	0	1（未检出）	0	0	0	1（1/2个疗程）	0	0	0	0	1	1（室管膜下囊肿）	1	0	1	0	0	0	0	0	0	0	0	1	0	1	1	0	26.8	1	1（轻度胃食管返流）
0	20180705	33	33.3	2.3	0	1	2	1	0	0	0	0	0	1	0	1	0	0	0	0	0	0	0	1（1个疗程）	0	0	0	0	0	1（右室管膜下囊肿：Connatal囊肿？）	1	0	1	0	0	0	0	0	0	0	0	0	0	0	1	0	28.6	1	0
83	20180818	57	30.1	1.35	0	2	1	1	0	4+d	0	0	1	1	0	1	0	0	0	1（急性绒毛膜炎）	0	0	0	1（1/2个疗程）	0	1	1（I）	1	0	0	0	0	0	0	0	0	0	0	0	0	0	0	0	0	1	0	28.7	1	1（腹胀）
170	20190502	83	29.5	1.13	0	2	2	2	0	3+d	0	0	0	0	0	0	0	0	0	1（宫颈分泌物：解脲支原体：阿奇霉素）	1（产后：650）	0	0	1（1/2个疗程）	0	1	0	0	0	1（右室管膜下出血）	1	0	0	1	1	1	1	0	0	0	0	0	0	0	1	0	29.2	1	1（应激性溃疡）
0	20180709	34	35	2.15	0	1	2	1	血性	16h	0	0	0	0	0	0	0	0	0	1（急性胎膜炎）	0	0	0	1（1个疗程）	1（PCT：4.23ng/ml）	0	0	0	0	0	0	0	0	0	0	0	0	0	0	0	0	0	0	0	0	0	28.7	1	1（呕吐、腹胀）
36	20180413	51	29.4	1.03	1（轻度）	2	1	1	0	0	0	0	0	1	1（重度子痫前期）	0	0	0	0	0	0	1（轻度贫血－109）	0	1（1个疗程）	1（CRP：25.00/WBC：12.23）	1	0	0	1	0	0	0	0	0	1	1	0	0	0	0	0	1	0	0	1	0	0	0	1（腹胀）
104	20181104	11	32	1.67	0	1	1	1	0	0	1（7）	0	0	1	0	0	0	0	0	0	0	1（轻度贫血－105）	0	1（1个疗程）	0	0	0	0	1	0	0	0	0	0	0	0	0	0	0	0	0	0	0	0	1	0	28.2	1	1（腹胀）
0	20180714	15	33.1	2.41	0	1	2	1	血性	12+h	0	I级	1	0	0	0	0	0	0	1（急性绒毛膜炎）	0	0	0	1（1/2个疗程）	0	0	0	0	1	1（左脑室增宽：0.38）	1	1	0	0	1	1	0	0	0	0	0	0	0	0	1	0	28.9	1	0
0	20180715	97	32.5	1.665	0	2	2	2	0	2+d	0	0	0	1	0	0	0	0	0	0	0	1（重度贫血－64）	0	1（1个疗程）	0	0	0	1	1	1（脑室后角稍饱满）	1	0	0	0	0	0	0	0	0	0	0	0	0	0	1	0	0	0	1（应激性溃疡）
0	20180715	96	32.5	1.625	0	2	2	2	0	2+d	0	0	0	1	0	0	0	0	0	0	0	1（重度贫血－64）	0	1（1个疗程）	0	0	0	0	1	1（左脑室增宽：0.37）	1	1	0	0	0	0	0	0	0	0	0	0	0	0	1	0	29.6	1	0
0	20180716	88	34.4	2.35	0	1	1	3	0	0	0	0	1	1	0	0	0	0	0	0	0	0	0	1（1/2个疗程）	0	0	0	0	0	1（左脑室增宽：0.40）	1	1	0	0	0	0	0	0	0	0	0	0	0	1	1	0	28.5	1	0
12	20180209	32	30.4	1.86	0	1	2	1	0	0	0	II级	0	0	0	0	0	0	0	1（急性绒毛膜羊膜炎、急性绒毛膜板下间隙炎）	0	0	0	1（1/2个疗程）	0	0	0	0	0	0	0	0	0	0	0	0	0	0	0	0	0	0	1	0	1	0	29	1	1（中度胃食管返流）
0	20180718	48	33.3	2.34	0	2	2	1	0	3+d	0	0	0	0	0	1	0	0	0	0	0	0	0	1（1个疗程）	0	0	0	0	0	0	0	0	0	0	0	0	0	0	0	0	1	0	0	0	1	0	0	0	0
0	20180718	33	34.5	2.3	0	1	2	1	0	15h	0	0	0	1	0	0	0	0	0	0	0	0	0	0	0	0	0	0	0	1（脑室增宽：0.54/0.40）	1	1	0	0	1	1	0	0	0	1	0	0	0	1	1	0	27.9	1	1（腹胀）
0	20180720	70	35.4	3.16	0	2	2	1	0	30min	0	0	0	0	0	0	0	0	0	0	0	1（中度贫血－86）	0	0	0	0	0	0	0	1（左室管膜下出血）	1	0	0	1	0	0	0	0	0	0	0	0	0	0	0	0	0	0	1（呕吐）
45	20180429	79	31.6	1.77	0	2	2	1	0	1+d	0	0	0	1	0	0	0	0	0	0	0	0	0	1（1个疗程）	0	0	0	1	0	0	0	0	0	0	1	0	1	0	0	0	0	0	1	0	1	0	28.8	1	1（呕吐、腹胀）
0	20180721	57	31.1	1.5	0	1	1	2	0	0	0	0	0	1	0	0	0	0	0	0	0	1（中度贫血－94）	0	1（1个疗程）	0	0	0	0	1	1（脑室增宽：0.51/0.45、室管膜下出血、左室管膜下囊肿）	1	1	1	1	0	0	0	0	0	0	0	0	0	1	1	0	0	0	0
0	20180722	64	30.3	1.69	0	2	1	1	0	0	1（7）	II级	0	0	0	0	0	0	0	0	0	1（轻度贫血－103）	1	1（1/2个疗程）	0	1	0	1	1	1（脑室增宽：0.38/0.49）	1	1	0	0	1	1	0	0	0	0	0	1	1	1	1	0	27.1	1	1（轻度胃食管返流）
128	20190120	9	31.4	1.58	0	1	2	1	0	23h	0	0	0	1	0	0	0	0	0	0	0	0	0	1（1个疗程）	0	1	0	0	1	1（室管膜下囊肿）	1	0	1	0	1	0	0	1	0	0	0	0	0	1	1	0	28.4	1	1（轻度胃食管返流）
0	20180725	46	35.2	2.285	0	1	1	1	0	0	0	0	1	0	0	1	0	0	0	0	0	0	0	1（1个疗程）	0	0	0	0	0	0	0	0	0	0	0	0	0	0	0	0	0	0	0	0	0	0	0	0	1（腹胀）
0	20180727	90	34.6	2.615	0	1	1	1	I度	4+d	0	0	1	0	0	0	1（桥本甲状腺炎）	1（规律服用）	0	0	0	0	0	1（1/2个疗程）	0	0	0	0	1	0	0	0	0	0	0	0	0	0	0	0	0	0	0	0	1	0	26.5	1	0
23	20180319	65	30.3	0.97	1（重度）	2	1	1	0	0	0	0	0	0	1（慢性高血压并发子痫前期、高血压急症）	1	0	0	0	1（急性绒毛膜炎）	0	1（轻度贫血－100）	1	1（1个疗程）	0	1	0	0	1	1（脑室增宽：0.32/0.32）	1	1	0	0	0	0	0	0	0	0	0	1	0	1	1	1	26.1	1	1（腹胀、应激性溃疡）
0	20180802	80	30.6	1.68	0	1	1	1	III度	0	1（7）	0	1	0	0	0	0	0	0	1（急性绒毛膜炎）	0	1（中度贫血－83）	1	1（1个疗程）	1（CRP：0.48/WBC：71.55）	1	0	0	1	0	0	0	0	0	1	1	0	0	0	1	0	0	1	1	1	0	27.4	1	0
154	20190403	87	30.4	1.41	0	1	1	1	0	3+h	0	0	0	0	0	1	0	0	0	0	0	1（中度贫血－88）	0	1（1个疗程）	1（CRP：19.91）	1	1（I）	0	1	1（左脑室增宽：0.44）	1	1	0	0	1	0	0	0	0	0	0	0	0	0	1	0	27.8	1	1（腹胀）
0	20180803	14	30.1	1.53	0	2	1	1	0	0	0	0	0	0	1（子痫前期）	1	0	0	0	0	0	1（中度贫血－95）	0	1（1/2个疗程）	0	1	1（II）	0	1	1（脑室增宽：0.31/0.31）	1	1	0	0	1	0	1	1	1	0	0	0	0	0	1	0	29.4	1	1（腹胀）
0	20180804	46	35.1	2.285	0	2	2	1	0	2+h	0	0	0	1	0	0	1（甲亢）	0	1	0	0	0	0	0	0	0	0	0	1	0	0	0	0	0	0	0	0	0	0	0	0	0	0	1	1	0	28	1	0
0	20180807	15	35	1.44	1（重度）	2	1	1	0	0	0	0	0	0	1（重度子痫前期）	0	0	0	0	0	0	1（轻度贫血－107）	1	1（1/2个疗程）	0	0	0	0	0	0	0	0	0	0	1	1	0	0	0	0	0	0	0	0	1	0	21.9	1	0
0	20180808	16	29	1.315	0	2	1	1	0	4w	0	0	1	1	1（子痫前期）	0	0	0	0	1（宫颈分泌物培养：粪肠球菌D群：磷霉素+青霉素、急性绒毛膜羊膜炎、急性绒毛膜板下间隙炎）	0	0	0	1（1个疗程）	1（PCT：12.81ng/ml）	0	0	0	0	0	0	0	0	0	1	0	1	0	0	1	0	0	0	1	1	0	29.8	1	1（中度胃食管返流、腹胀）
166	20190418	99	30.2	1.32	0	2	1	2	0	0	1（7）	0	0	1	0	0	0	0	0	1（急性绒毛膜炎）	0	0	0	1（1/2个疗程）	0	1	1（I）	1	1	1（室管膜下出血）	1	0	0	1	0	0	0	0	0	1	0	1	0	1	1	0	23.5	1	1（腹胀）
0	20180810	13	33.5	1.6	1（轻度）	2	1	1	0	0	0	0	0	1	1（重度子痫前期）	0	0	0	0	1（急性胎膜炎、急性绒毛膜板下间隙炎）	0	0	0	1（1个疗程）	0	0	0	1	1	0	0	0	0	0	1	1	0	1	0	0	0	0	0	1	1	0	27.1	1	0
1	20180101	77	30.1	1.48	0	2	2	2	0	0	0	0	0	1	0	0	0	0	0	0	0	0	0	1（1个疗程）	0	0	0	1	0	1（脑室增宽：0.35/0.46）	1	1	0	0	0	0	0	0	0	1	0	0	0	1	1	0	0	0	1（腹胀）
146	20190317	57	29.6	1.35	0	1	1	1	0	6+d	0	0	0	1	0	0	0	0	0	1（宫颈分泌物：解脲支原体：阿奇霉素、急性绒毛膜炎）	0	0	1	1（1/2个疗程）	1（CRP：3.70/WBC：3.78）	0	1（II）	1	0	1（脑室增宽：0.35/0.33）	1	1	0	0	1	0	1	0	0	1	0	0	0	0	1	0	26.9	1	1（腹胀）
0	20180817	47	34	2.43	0	1	1	1	0	0	0	0	1	0	0	0	0	0	0	0	0	1（轻度贫血－105）	1	1（1/2个疗程）	1（PCT：11.25ng/ml）	0	0	0	1	1（室管膜下出血）	1	0	0	1	1	0	1	0	0	0	0	0	0	1	1	0	0	0	0
0	20180817	17	34.5	1.85	0	2	1	3	0	0	0	0	0	1	0	0	0	0	0	0	0	0	0	1（1个疗程）	0	0	0	0	1	1（左脑室增宽：0.36）	1	1	0	0	1	0	1	1	0	0	0	0	0	0	1	0	26.9	1	0
0	20180817	19	34.5	1.95	0	2	1	3	0	0	0	0	0	1	0	0	0	0	0	0	0	0	0	1（1个疗程）	0	0	0	0	0	0	0	0	0	0	0	0	0	0	0	0	0	0	0	0	0	0	0	0	0
58	20180622	17	28.5	1.425	0	1	2	2	0	1+d	0	0	0	1	0	0	1（桥本甲状腺炎）	1（规律服用）	0	0	0	0	0	1（1/2个疗程）	0	0	0	1	1	1（脑室增宽：0.37/0.37）	1	1	0	0	0	0	0	0	0	0	0	0	0	0	1	0	27.4	1	1（重度胃食管返流）
0	20180818	24	34	2.175	0	2	1	2	0	0	0	0	0	1	0	1	0	0	0	0	0	0	0	1（1/2个疗程）	0	0	0	1	1	0	0	0	0	0	0	0	0	0	0	0	0	0	0	1	1	0	0	0	0
0	20180818	49	34.3	2.58	0	2	1	1	0	4+d	0	0	0	0	0	0	0	0	0	0	0	0	0	1（1个疗程）	0	0	0	0	0	0	0	0	0	0	0	0	0	0	0	0	0	0	0	1	1	0	0	0	0
0	20180819	37	35.6	2.04	0	1	1	2	0	0	0	0	0	0	0	0	0	0	0	0	0	0	0	0	0	0	0	1	1	0	0	0	0	0	1	1	0	0	0	0	0	0	0	0	0	0	0	0	0
43	20180425	69	32.1	1.185	1（重度）	2	1	2	0	0	0	0	0	1	0	0	1（亚临床甲减）	1（未规律服用）	0	0	0	0	0	1（1/2个疗程）	0	1	0	0	1	1（脑室增宽：0.44/0.49）	1	1	0	0	0	0	0	0	0	0	0	0	0	1	1	0	29.1	1	1（腹胀）
19	20180306	26	35.1	1.925	1（轻度）	2	1	1	0	0	0	0	1	1	0	0	0	0	0	0	0	0	0	1（1个疗程）	1（CRP：4.24）	0	0	0	1	1（室管膜下出血）	1	0	0	1	1	1	0	1	0	0	0	0	0	0	0	0	0	0	1（腹胀）
0	20180827	76	32.5	2.16	0	1	2	1	0	13+d	0	0	1	0	0	0	0	0	0	1（急性胎膜炎）	0	1（轻度贫血－101）	0	1（1/2个疗程）	0	0	0	0	1	1（左室管膜下囊肿）	1	0	1	0	0	0	0	0	0	0	0	0	0	1	1	0	28.5	1	0
0	20180829	79	30	1.3	0	2	2	1	0	0	1（5）	0	1	0	0	0	0	0	0	0	0	0	1	1（1/2个疗程）	1（CRP：3.75）	0	0	1	1	0	0	0	0	0	0	0	0	0	0	0	0	1	0	1	1	0	0	0	0
124	20190114	83	30	1.72	0	1	2	1	血性	0	0	I级	1	0	0	0	0	0	0	1（急性绒毛膜炎）	0	0	0	1（1/2个疗程）	0	0	0	0	0	1（脑室增宽：0.36/0.30）	1	1	0	0	1	1	1	0	0	0	0	1	0	1	1	0	28.4	1	0
0	20180830	72	34	1.6	0	1	1	2	0	0	1（3）	0	0	0	1（重度子痫前期）	1	0	0	0	0	1（产后：2800）	0	1	1（1个疗程）	1（CRP：8.47）	1	1（I）	0	1	0	0	0	0	0	1	0	1	1	1	0	0	0	0	1	1	0	28.7	1	1（腹胀）
89	20180905	22	34	1.46	1（重度）	2	1	3	0	0	0	0	0	0	0	0	0	0	0	0	0	1（轻度贫血－103）	0	1（1个疗程）	0	0	0	0	0	1（脑室增宽：0.41/0.40）	1	1	0	0	1	1	1	0	1	0	0	0	0	1	1	0	24.7	1	0
0	20180905	17	34	1.61	0	2	1	3	0	0	0	0	0	0	0	0	0	0	0	0	0	1（轻度贫血－103）	0	1（1个疗程）	0	0	0	0	1	0	0	0	0	0	0	0	0	0	0	0	0	0	0	0	0	0	29.3	1	0
76	20180731	63	34.1	1.38	1（重度）	1	1	2	0	0	1（3）	0	1	0	0	1	0	0	0	0	0	1（中度贫血－81）	1	1（1/2个疗程）	1（-）	1	0	1	0	1（室管膜下出血）	1	0	0	1	1	0	1	0	0	0	0	1	0	1	1	0	23.1	1	0
184	20190615	67	30	1.32	0	2	2	1	血性	0	0	0级	0	0	0	1	0	0	0	1（宫颈分泌物：人型支原体：磷霉素）	0	1（轻度贫血－108）	0	1（1/2个疗程）	1（CRP：16.74/表皮葡萄球菌）	1	1（I）	1	0	1（脑室增宽：0.42/0.32）	1	1	0	0	1	0	1	0	0	0	0	0	0	0	1	0	27.9	1	1（重度胃食管返流）
87	20180830	8	30	1.17	1（轻度）	2	1	2	0	3+h	1（2）	I级	0	1	0	0	0	0	0	0	0	1（中度贫血－94）	0	1（1/2个疗程）	0	1	0	0	1	1（左脑室增宽：0.32）	1	1	0	0	1	0	1	0	1	0	0	1	0	1	1	0	29	1	1（中度胃食管返流、腹胀）
0	20180907	36	33.3	2.19	0	1	1	1	0	0	0	0	0	1	0	0	0	0	0	0	0	1（中度贫血－82）	0	1（1个疗程）	0	0	0	0	1	0	0	0	0	0	1	0	1	0	0	0	0	0	0	0	0	0	29.5	1	0
0	20180909	84	35.4	2.235	0	1	1	2	血性	0	1（6）	0	0	0	0	0	0	0	0	0	0	0	0	0	0	1	0	0	1	0	0	0	0	0	1	0	0	0	1	0	0	0	0	0	1	0	0	0	0
0	20180913	40	32	1.795	0	1	2	1	0	0	0	0	0	1	0	0	0	0	0	0	0	0	0	1（1个疗程）	0	1	0	1	0	1（右室管膜下出血）	1	0	0	1	1	0	0	0	1	0	0	0	0	0	1	0	26.9	1	1（腹胀）
30	20180407	54	31.3	1.265	1（轻度）	2	1	1	0	0	0	II级	1	0	1（重度子痫前期）	0	0	0	0	0	0	0	1	1（1/2个疗程）	0	0	0	0	1	1（左脑室增宽：0.60、左室管膜下出血）	1	1	0	1	1	1	0	1	0	1	0	0	0	0	1	0	25.2	1	1（腹胀）
0	20180915	34	34.4	1.88	0	2	1	2	I度	0	0	0	0	1	0	1	1（桥本甲状腺炎）	0	0	1（急性胎膜炎）	0	0	0	1（1个疗程）	0	0	0	0	0	1（脑室增宽：0.37/0.43）	1	1	0	0	0	0	0	0	0	0	0	0	0	0	1	0	27.6	1	0
0	20180917	41	31.1	1.59	0	1	2	1	0	7+d	0	0	0	1	0	0	0	0	0	0	0	0	0	1（1个疗程）	0	0	0	0	1	1（脑室增宽：0.37/0.33）	1	1	0	0	0	0	0	0	0	0	0	0	0	0	1	0	28.1	1	0
0	20180917	84	32.1	2.21	0	1	2	1	0	5+d	0	0	0	1	0	0	0	0	0	1（急性绒毛膜羊膜炎）	0	1（中度贫血－96）	0	1（1个疗程）	0	0	0	1	0	0	0	0	0	0	0	0	0	0	0	0	0	0	0	0	1	0	0	0	0
0	20180917	94	35.2	2.36	0	2	1	2	II度	0	0	0	0	1	1（重度子痫前期）	0	0	0	0	0	0	1（轻度贫血－100）	0	1（1个疗程）	0	0	0	1	0	0	0	0	0	0	0	0	0	0	0	0	0	0	0	1	1	0	0	0	0
0	20180921	47	34.6	2.915	0	1	1	1	0	0	0	0	1	0	0	0	0	0	0	1（宫颈分泌物：解脲支原体：阿奇霉素）	0	0	1	1（1个疗程）	0	0	0	1	1	1（室管膜下出血）	1	0	0	1	1	1	1	0	0	0	0	1	0	1	1	0	0	0	0
0	20180928	7	30.1	1.61	0	2	1	2	0	0	0	0	0	1	0	0	0	0	0	1（急性绒毛膜炎、急性绒毛膜板下间隙炎）	0	1（轻度贫血－107）	0	1（1个疗程）	0	0	0	0	1	0	0	0	0	0	0	0	0	0	0	0	0	0	0	1	1	0	27.6	1	1（中度胃食管返流）
77	20180803	63	29.1	1.365	0	2	1	1	0	5+d	0	0	0	0	0	0	0	0	0	1（宫腔分泌物：解脲支原体：阿奇霉素、急性胎膜炎、急性绒毛膜板下间隙炎）	0	1（轻度贫血－104）	0	1（1/2个疗程）	0	0	0	0	0	1（左脑室增宽：0.36）	1	1	0	0	1	1	0	0	0	0	0	0	0	0	1	0	0	0	0
194	20190719	8	29.6	1.48	0	2	2	2	0	0	0	0	0	1	0	0	0	0	0	0	1（产后：1010）	0	0	1（1个疗程）	0	1	0	1	1	1（左脑室增宽：0.37）	1	1	0	0	1	0	1	1	0	0	0	1	0	1	1	0	27.6	1	1（过敏性肠炎）
0	20181001	38	33.2	1.935	0	2	2	1	0	1+h	0	0	0	0	0	1	0	0	0	1（急性绒毛膜板炎、急性胎膜蜕膜炎、急性绒毛膜板下间隙炎）	0	0	0	1（1/2个疗程）	0	0	0	0	0	0	0	0	0	0	1	0	1	0	1	0	0	0	0	0	1	0	25.5	1	0
0	20181002	45	32.5	2.065	0	2	2	1	血性	2+h	0	0级	0	1	0	0	0	0	0	0	0	0	0	1（1/2个疗程）	0	0	0	0	0	1（脑室前角外侧囊性结构，Connatal囊性可能）	1	0	0	0	0	0	0	0	0	0	0	0	0	0	1	0	0	0	0
138	20190225	92	32.2	1.675	0	2	2	1	0	1+d	0	0	1	1	0	0	0	0	0	1（宫颈分泌物：解脲支原体：阿奇霉素、急性绒毛膜羊膜炎、急性绒毛膜板下绒毛间隙炎）	0	0	0	1（1/2个疗程）	1（CRP：13.71/WBC：26.61）	0	0	0	0	1（脑室增宽（脑积水）：0.88/0.83、脑室内出血伴扩张III度）	1	1	0	0	1	1	1	0	0	0	0	0	1	1	1	0	0	0	0
0	20181006	89	35.1	2.885	0	1	2	1	0	1+d	0	0	0	0	0	0	0	0	0	1（急性绒毛膜炎）	0	1（轻度贫血－106）	0	1（1个疗程）	0	0	0	0	0	1（室管膜下囊肿）	1	0	1	0	0	0	0	0	0	0	0	0	0	0	1	0	26.9	1	0
40	20180422	22	29.1	1.185	0	2	1	1	0	14+h	0	0	0	1	0	0	0	0	0	1（宫颈分泌物：大肠埃希菌：头孢美唑、外阴道假丝酵母菌、急性胎膜蜕膜炎）	0	0	1	1（1个疗程）	1（CRP：23.20）	1	1（IIa）	1	1	1（左脑室增宽：0.36）	1	1	0	0	0	0	0	0	0	0	0	0	1	0	1	0	27.9	1	1（中-重度胃食管返流、腹胀）
192	20190710	55	32	1.67	0	1	1	1	0	0	0	0	0	0	0	0	0	0	0	0	1（产后：5000）	1（中度贫血－96）	0	1（1/2个疗程）	1（CRP：13.07/WBC：6.44）	1	0	0	1	1（左脑室增宽：0.45）	1	1	0	0	0	0	0	0	0	0	0	1	0	1	1	0	26.9	1	1（腹胀）
145	20190316	83	31.5	1.42	0	2	2	1	0	3+d	0	0	0	1	0	0	0	0	0	0	0	0	0	1（1个疗程）	0	0	0	1	1	1（左脑室增宽：0.36）	1	1	0	0	1	1	0	0	0	0	0	0	0	0	1	0	27.6	1	0
0	20181015	33	33	1.91	0	2	1	2	0	15d	0	0	1	1	0	0	0	0	0	1（宫颈分泌物：解脲支原体：阿奇霉素）	0	0	0	1（1个疗程）	0	0	0	0	1	1（室管膜下出血）	1	0	0	1	1	1	1	0	0	0	0	0	0	1	1	0	27.6	1	1（应激性溃疡）
0	20181015	26	33	1.83	0	2	1	2	0	15d	1（7）	0	1	1	0	0	0	0	0	1（宫颈分泌物：解脲支原体：阿奇霉素）	0	0	0	1（1个疗程）	0	0	0	0	1	0	0	0	0	0	1	0	0	0	1	0	0	0	0	1	1	0	29.5	1	1（腹胀）
0	20181016	80	34	2.16	0	1	1	1	0	0	0	0	0	1	0	0	0	0	0	0	0	0	1	1（1/2个疗程）	0	0	0	0	1	0	0	0	0	0	0	0	0	0	0	0	0	0	0	0	1	0	0	0	0
70	20180710	43	28.5	1.39	0	1	2	2	血性	0	0	0	0	1	0	0	0	0	0	0	0	1（中度贫血－91）	1	1（1/2个疗程）	0	1	0	1	1	1（脑室增宽：0.30/0.31）	1	1	0	0	1	1	0	0	0	0	0	0	0	1	1	0	27	1	1（腹胀）
0	20181017	71	31.5	1.62	0	2	2	1	II度	0	0	0	0	1	0	1	0	0	0	0	0	0	0	1（1个疗程）	0	0	0	0	0	1（左室管膜下出血）	1	0	0	1	1	1	1	0	0	0	0	0	0	0	1	0	0	0	0
0	20181019	53	33.5	2.08	0	1	1	1	0	0	0	0	0	0	1（子痫前期）	0	0	0	0	0	0	1（中度贫血－82）	1	1（1/2个疗程）	0	0	0	0	1	0	0	0	0	0	0	0	0	0	0	0	0	1	0	1	1	0	0	0	1（应激性溃疡）
0	20181020	32	32	2.23	0	1	2	1	血性	0	1（6）	II级	0	0	0	0	0	0	0	0	0	1（中度贫血－96）	1	1（1个疗程）	0	0	0	0	1	0	0	0	0	0	1	0	1	1	0	0	0	0	0	0	1	0	0	0	1（腹胀）
114	20181204	51	31.2	1.62	0	2	2	1	0	0	0	0	0	1	0	1	0	0	0	0	0	0	0	1（1/2个疗程）	0	0	0	0	1	1（室管膜下出血）	1	0	0	1	0	0	0	0	0	0	0	0	0	0	1	0	24.9	1	1（轻度胃食管返流）
0	20181025	66	30.1	1.5	0	2	1	2	0	0	0	0	0	1	0	0	0	0	0	0	0	0	0	1（1个疗程）	0	0	0	1	1	0	0	0	0	0	0	0	0	0	0	0	0	0	0	1	1	0	29.2	1	0
0	20181025	20	31.5	1.76	0	1	1	1	0	5d	0	0	0	0	0	0	0	0	0	0	0	0	1	1（1个疗程）	0	1	0	0	1	1（室管膜下出血）	1	0	0	1	1	1	0	0	0	0	0	0	0	0	1	0	26.8	1	0
187	20190628	72	33.1	1.835	0	1	1	1	0	0	0	0	1	0	1（重度子痫前期）	0	0	0	0	0	0	0	1	1（1/2个疗程）	0	0	0	0	1	0	0	0	0	0	1	0	1	0	0	1	0	0	0	1	1	0	23.3	1	1（应激性溃疡）
0	20181102	29	34.5	2	0	1	1	1	0	0	0	0	0	0	0	0	1（亚临床甲减）	0	0	0	0	0	1	0	0	0	0	0	0	0	0	0	0	0	1	1	1	1	0	0	0	0	0	0	0	0	0	0	0
0	20181104	21	32	1.88	0	1	2	1	0	0	0	0	0	0	0	0	0	0	0	0	0	0	0	1（1/2个疗程）	0	0	0	1	1	0	0	0	0	0	1	0	1	1	0	0	0	1	0	1	1	0	0	0	0
44	20180426	96	34.6	2.24	0	1	1	1	0	0	1（7）	0	1	0	0	0	0	0	0	0	0	0	0	1（1个疗程）	0	0	0	1	1	0	0	0	0	0	0	0	0	0	0	0	0	1	0	1	1	0	0	0	0
119	20190106	15	30.4	1.63	0	2	2	1	血性	0	0	I级	0	0	0	1	0	0	0	0	0	0	0	1（1/2个疗程）	1（CRP：0.51/WBC：34.64）	0	0	0	0	1（脑室增宽：0.44/0.39、室管膜下出血）	1	1	0	1	1	0	0	0	0	0	0	0	0	0	1	0	26.6	1	1（腹胀）
151	20190322	89	31.6	1.62	0	1	2	1	0	5+d	0	0	0	1	0	0	0	0	0	1（急性胎膜炎）	0	1（轻度贫血－106）	0	1（1个疗程）	0	1	0	1	1	1（右室管膜下出血）	1	0	0	1	1	1	1	0	0	0	0	0	0	0	1	0	29.3	1	1（应激性溃疡）
42	20180425	74	32.1	1.74	0	2	1	2	0	0	0	0	0	1	0	0	1（亚临床甲减）	1（规律服用）	0	0	0	0	0	1（1个疗程）	0	0	0	1	1	1（左室管膜下出血）	1	0	0	1	0	0	0	0	0	1	0	1	0	1	1	0	29.8	1	0
0	20181113	60	32.1	1.255	1（重度）	1	1	1	0	0	0	0	0	0	1（重度子痫前期）	0	1（亚临床甲减）	1（规律服用）	0	0	0	0	1	1（1个疗程）	0	0	0	0	1	0	0	0	0	0	1	0	0	0	1	0	0	0	1	0	0	0	0	0	0
0	20181114	43	35.4	2.48	0	2	1	1	0	0	0	0	0	1	0	1	0	0	0	1（未检出）	0	1（地中海贫血基因携带者）	1	0	0	1	0	0	0	0	0	0	0	0	1	1	0	0	0	0	0	0	0	0	1	0	28.6	1	0
84	20180823	15	33	1.755	0	1	1	2	0	0	0	0	0	0	0	0	0	0	0	0	0	1（轻度贫血－105）	0	1（1个疗程）	0	0	0	0	0	0	0	0	0	0	0	0	0	0	0	0	0	0	0	0	1	0	0	0	1（轻度胃食管返流）
0	20181117	96	35	2.24	0	1	1	2	0	7+h	0	0	1	1	0	0	0	0	0	0	0	1（轻度贫血－106）	0	1（1/2个疗程）	0	0	0	0	1	0	0	0	0	0	1	1	0	1	0	1	0	0	0	0	1	0	29.7	1	0
191	20190709	10	29.6	1.28	0	2	2	1	0	15+h	0	0	0	1	0	0	0	0	0	1（宫颈分泌物：解脲支原体：阿奇霉素）	0	0	0	1（1个疗程）	0	0	0	0	1	1（脑室增宽：0.42/0.32、左室管膜下出血）	1	1	0	1	0	0	0	0	0	0	0	0	0	0	1	0	0	0	0
0	20181120	56	30.2	1.47	0	1	1	2	血性	9+d	1（7）	II级	1	0	0	1	0	0	0	1（急性绒毛膜板下间隙炎）	0	1（轻度贫血－104）	1	1（1/2个疗程）	0	1	0	0	0	1（脑室增宽：0.35/0.31）	1	1	0	0	1	1	1	0	1	0	0	0	0	1	1	0	29.3	1	1（中度胃食管返流）
136	20190208	73	29	1.1	0	2	2	1	0	1+d	0	0	1	0	0	0	0	0	0	1（宫颈分泌物：解脲支原体：阿奇霉素、急性胎膜炎）	0	0	1	1（1个疗程）	0	1	0	0	1	0	0	0	0	0	1	1	1	1	0	1	0	0	0	1	1	1	27	1	1（中度胃食管返流）
0	20181123	42	32.4	1.825	0	2	2	1	血性	0	0	0	0	1	0	0	0	0	0	0	0	0	0	1（1/2个疗程）	0	0	0	1	0	1（左室管膜下囊肿）	1	0	1	0	0	0	0	0	0	0	0	0	0	0	1	0	27.9	1	0
0	20181126	22	33.6	2.375	0	1	1	2	0	0	0	0	0	0	1（妊娠期合并慢性高血压）	1	0	0	0	0	0	0	0	1（1个疗程）	0	0	0	0	1	1（脑室增宽：0.42/0.50、室管膜下出血）	1	1	0	1	0	0	0	0	0	0	0	1	0	1	1	0	27.2	1	0
0	20181129	27	34	1.9	0	1	1	2	0	0	1（4）	0	0	0	0	0	0	0	0	0	0	1（中度贫血－97）	0	1（1/2个疗程）	0	0	0	0	1	1（脑室增宽：0.30/0.31）	1	1	0	0	1	1	0	0	0	0	0	0	0	1	1	0	24.8	1	1（腹胀）
0	20181130	83	34.2	2.44	0	1	1	1	0	12+d	0	0	0	0	0	0	0	0	0	1（急性绒毛膜炎）	0	1（轻度贫血－104）	0	1（1/2个疗程）	0	0	0	0	0	0	0	0	0	0	0	0	0	0	0	0	0	0	0	0	1	0	0	0	0
0	20181203	30	32.6	1.72	0	2	2	1	0	8d	0	0	0	1	0	0	0	0	0	0	0	0	0	1（1个疗程）	0	0	0	0	0	0	0	0	0	0	0	0	0	0	0	0	0	0	0	1	1	0	25.8	1	0
0	20181203	49	33.3	2.18	0	1	1	1	0	3+d	0	0	0	1	0	1	0	0	0	1（宫颈分泌物：解脲支原体：阿奇霉素、急性绒毛膜板炎、急性绒毛膜蜕膜炎、绒毛膜板下间隙炎）	0	0	0	1（1个疗程）	0	0	0	0	0	0	0	0	0	0	0	0	0	0	0	0	0	0	0	0	1	0	0	0	0
172	20190503	17	30.1	1.475	0	1	1	1	0	0	0	0	1	1	0	0	1（甲减）	1（规律服用）	0	1（宫颈分泌物：解脲支原体：阿奇霉素）	0	1（中度贫血－78）	0	0	0	1	1（I）	0	1	0	0	0	0	0	0	0	0	0	0	1	0	0	0	1	1	0	28.2	1	0
0	20181211	14	32	1.68	0	2	1	2	0	0	0	0	1	1	1（重度子痫前期）	1	0	0	0	0	0	0	0	1（1/2个疗程）	0	0	0	1	0	1（室管膜下出血）	1	0	0	1	0	0	0	0	0	0	0	0	0	0	0	0	28.2	1	1（腹胀）
0	20181211	15	32	1.62	0	1	1	2	0	0	0	0	1	1	1（重度子痫前期）	1	0	0	0	0	0	0	0	1（1/2个疗程）	0	0	0	0	0	1（右室管膜下出血）	1	0	0	1	0	0	0	0	0	0	0	0	0	0	1	0	29.8	1	0
0	20181212	83	35.4	2.625	0	1	1	1	0	0	1（4）	0	1	0	0	0	0	0	0	0	0	1（中度贫血－89）	0	0	0	0	0	0	1	0	0	0	0	0	0	0	0	0	0	0	0	1	0	1	1	0	29.9	1	0
0	20181213	39	33.1	2.17	0	2	2	1	0	22+h	0	0	0	1	0	0	0	0	0	0	0	1（轻度贫血－108）	0	1（1/2个疗程）	0	0	0	0	0	1（脑室增宽：0.40/0.35）	1	1	0	0	0	0	0	0	0	0	1	0	0	0	0	0	0	0	0
0	20181214	45	35	2.605	0	1	1	2	0	0	0	0	0	1	1（重度子痫前期）	0	1（亚临床甲减）	1（规律服用）	0	0	0	1（轻度贫血－103）	0	1（1个疗程）	0	0	0	0	0	0	0	0	0	0	1	1	0	0	0	0	0	0	0	0	1	0	0	0	0
50	20180525	74	30.5	1.605	0	1	1	1	血性	0	0	0级	1	0	0	0	0	0	0	1（绒毛膜炎）	0	1（轻度贫血－108）	0	0	0	0	0	0	1	0	0	0	0	0	0	0	0	0	0	0	0	0	0	1	1	0	29.4	1	1（腹胀）
0	20181221	36	33.5	2.105	0	2	2	1	血性	0	0	II级	0	0	0	0	0	0	0	0	0	1（轻度贫血－107）	0	1（1/2个疗程）	0	0	0	0	1	0	0	0	0	0	1	0	0	1	1	0	0	0	0	0	1	0	0	0	0
41	20180423	44	33.5	1.875	0	1	1	1	0	0	0	0	0	0	1（重度子痫前期）	0	0	0	0	0	0	0	0	1（1个疗程）	0	0	0	1	1	0	0	0	0	0	1	1	1	1	0	0	0	0	0	0	0	0	0	0	1（轻度胃食管返流、水平横胃）
96	20181004	37	35.4	1.985	1（轻度）	1	1	1	0	0	0	0	0	1	1（妊娠期高血压）	0	0	0	0	1（急性绒毛膜炎）	0	1（轻度贫血－101）	1	1（1/2个疗程）	0	1	0	0	1	1（脑室增宽：0.60）	1	1	0	0	1	0	1	1	0	0	0	0	0	0	0	0	23.7	1	0
0	20190106	87	32.1	1.9	0	1	1	1	0	0	0	0	0	0	0	0	0	0	0	0	0	1（中度贫血－73）	0	0	0	0	0	0	1	0	0	0	0	0	0	0	0	0	0	1	0	1	0	1	1	0	0	0	0
0	20190106	26	34	1.745	1（轻度）	2	1	1	0	1+h	0	0	1	0	1（子痫前期）	0	0	0	0	0	0	0	1	1（1个疗程）	0	0	0	0	0	0	0	0	0	0	1	0	1	0	0	0	0	0	0	0	0	0	0	0	0
0	20190108	40	35	1.92	1（轻度）	1	2	1	0	8+d	0	0	0	1	0	1	0	0	0	1（急性绒毛膜炎）	0	0	0	1（1/2个疗程）	0	0	0	0	0	1（左脉络丛囊肿）	1	0	2	0	1	1	1	1	0	0	0	0	0	0	0	0	0	0	1（腹胀）
0	20190112	58	28.3	1.09	0	2	1	1	血性	5+d	0	I级	0	1	0	0	0	0	0	1（宫颈分泌物：粪肠球菌D群：青霉素、产气肠杆菌、白假丝酵母菌：舒普深+特治星、急性绒毛膜羊膜炎、急性绒毛膜板下绒毛间隙炎）	0	0	0	1（1/2个疗程）	0	0	0	0	1	0	0	0	0	0	1	1	0	0	0	0	0	0	0	0	1	0	24.2	1	0
162	20190412	67	29.5	1.27	0	1	1	1	0	4+d	0	0	0	1	0	0	0	0	0	1（急性绒毛膜炎、急性绒毛膜板下间隙炎）	0	1（中度贫血－86）	0	1（1/2个疗程）	0	0	0	0	1	0	0	0	0	0	1	1	0	0	0	0	0	0	0	1	1	0	26.5	1	1（腹胀）
0	20190112	25	34.4	1.68	1（轻度）	2	1	1	0	0	0	0	0	0	0	0	0	0	0	0	0	0	1	1（1/2个疗程）	0	0	0	0	1	0	0	0	0	0	1	0	1	0	0	0	0	0	0	0	0	0	0	0	0
131	20190127	38	33.4	1.57	1（轻度）	2	2	1	0	2d	0	0	0	1	0	0	0	0	0	1（急性脐血管炎）	0	0	0	1（1个疗程）	1（CRP：5.18/WBC：16.08）	0	0	0	1	0	0	0	0	0	1	1	1	1	0	0	1	0	0	1	1	0	26.7	1	1（应激性溃疡）
85	20180823	83	34.2	1.75	0	2	1	1	0	0	0	II级	0	0	0	0	0	0	0	0	0	1（中度贫血－93）	1	0	1（CRP：3.69/痰培养：肺克ESBLE+）	1	0	1	0	1（左室管膜下囊肿、左室管膜下出血）	1	0	1	1	1	0	1	1	0	0	0	1	0	1	1	0	25.4	1	1（应激性溃疡）
0	20190119	28	33.1	2	0	2	2	2	0	23h	0	0	0	1	1（妊娠期高血压）	0	0	0	0	0	0	1（重度贫血－68）	0	1（1/2个疗程）	0	0	0	0	0	1（左脑室增宽：0.39、左室管膜下出血）	1	1	0	1	0	0	0	0	0	0	0	0	0	0	1	0	0	0	0
0	20190119	29	33.1	1.735	0	1	2	2	0	0	0	0	0	1	1（妊娠期高血压）	0	0	0	0	0	0	0	0	1（1/2个疗程）	0	0	0	0	0	0	0	0	0	0	0	0	0	0	0	0	0	0	0	0	1	0	0	0	0
190	20190709	66	28.6	1.09	1（重度）	1	2	1	0	2+d	1（7）	0	0	0	0	0	0	0	0	1（呼吸道病毒九项：肺炎支原体IgM阳性：阿奇霉素、急性绒毛膜羊膜炎、急性绒毛膜板下间隙炎）	0	0	0	1（1/2个疗程）	0	1	0	1	0	1（左脑室增宽：0.42、左室管膜下出血）	1	1	0	1	0	0	0	0	0	0	0	0	0	1	1	0	28.6	1	1（轻度胃食管返流）
68	20180706	74	28.5	1.1	0	1	2	1	0	9+d	0	0	0	1	0	0	0	0	0	1（急性绒毛膜炎、急性绒毛膜板下间隙炎）	0	1（轻度贫血－101）	0	1（1个疗程）	0	1	0	0	1	1（脑室增宽：0.37/0.33）	1	1	0	0	0	0	0	0	0	1	0	0	1	1	1	1	27.3	1	1（轻度胃食管返流）
0	20190124	30	34	1.97	0	2	1	2	0	0	0	0	0	1	0	0	1（亚临床甲亢）	0	0	0	0	1（中度贫血－95）	0	0	0	0	0	0	1	0	0	0	0	0	1	0	1	0	0	0	1	0	0	0	1	0	27.3	1	1（呕吐、腹胀）
140	20190305	75	30	1.87	0	1	1	1	0	6d	0	0	1	0	0	0	0	0	0	1（宫颈分泌物：白色假丝酵母菌、急性绒毛膜炎）	0	1（中度贫血－98）	0	1（1个疗程）	1（CRP：39.99）	1	1（II）	0	1	1（左室管膜下出血）	1	0	0	1	0	0	0	0	0	0	0	0	0	0	1	0	28.1	1	1（呕吐、腹胀）
97	20181009	6	30.1	1.485	0	2	2	1	III度	12d	0	0	0	1	0	0	0	0	0	1（急性胎膜炎、急性绒毛膜板下间隙炎、急性脐血管炎、血培养脆弱拟杆菌）	0	1（轻度贫血－105）	0	1（1个疗程）	0	0	1（I）	0	1	1（左脑室增宽：0.46、室管膜下出血、室管膜下囊肿）	1	1	1	1	0	0	0	0	0	1	0	0	0	1	1	0	29.5	1	1（腹胀）
148	20190318	85	35.1	1.6	1（重度）	2	1	1	0	0	0	0	0	1	1（重度子痫前期）	0	0	0	0	0	0	0	1	1（1/2个疗程）	1（CRP：18.84/WBC：21.07）	0	0	1	1	1（左脑室增宽：0.38、左室管膜下出血）	1	1	0	1	1	1	1	1	0	1	1	1	0	1	1	0	25.1	1	1（应激性溃疡）
88	20180903	75	32.4	1.48	1（轻度）	1	1	1	血性	0	0	I级	0	1	0	0	0	0	0	0	0	0	0	1（1/2个疗程）	0	0	0	1	1	0	0	0	0	0	0	0	0	0	0	1	0	1	0	1	1	0	26.5	1	0
0	20190204	63	30.4	1.705	0	2	2	1	血性	2+d	0	I级	0	1	0	0	0	0	0	1（急性绒毛膜炎）	0	1（中度贫血－90）	0	1（1个疗程）	0	0	0	0	0	0	0	0	0	0	0	0	0	0	0	0	0	0	0	0	1	0	0	0	1（腹胀、低位不全肠梗阻）
0	20190207	15	32.2	1.68	0	1	1	2	0	0	0	0	0	0	0	0	0	0	0	0	0	0	0	1（1/2个疗程）	0	0	0	0	1	1（左脑室增宽：0.41、左室管膜下出血）	1	1	0	1	0	0	0	0	0	0	0	0	0	0	1	0	26	1	0
0	20190207	4	32.2	1.53	0	1	1	2	0	0	0	0	0	0	0	0	0	0	0	0	0	0	0	1（1/2个疗程）	0	0	0	0	1	1（室管膜下出血）	1	0	0	1	0	0	0	0	0	0	0	0	0	0	0	0	0	0	0
0	20190207	30	32.5	1.97	0	1	2	1	0	10+d	0	0	0	1	0	1	0	0	0	1（急性胎膜炎、急性绒毛膜板炎、急性绒毛膜板下间隙炎）	0	1（轻度贫血－100）	0	1（1/2个疗程）	0	0	0	0	0	1（右脑室增宽：0.40）	1	1	0	0	0	0	0	0	0	0	0	0	0	0	1	0	0	0	0
33	20180412	1	28.1	0.96	1（轻度）	2	2	1	血性	1+d	0	II级	0	0	0	0	0	0	0	1（急性胎膜蜕膜炎、急性绒毛膜炎）	0	1（中度贫血－82）	0	1（1/2个疗程）	0	1	0	1	0	1（室管膜下出血）	1	0	0	1	1	1	0	1	0	0	0	0	1	0	1	0	26.8	1	0
0	20190213	40	33.3	1.975	0	2	2	1	0	0	0	0	0	1	0	0	0	0	0	0	0	0	0	0	0	0	0	0	0	0	0	0	0	0	0	0	0	0	0	0	0	0	0	0	0	0	27.9	1	0
0	20190216	41	34.3	2.1	0	2	2	1	0	4+d	0	0	0	1	0	1	0	0	0	0	0	0	0	1（1个疗程）	0	0	0	0	0	1（脑室增宽：0.38/0.39、室管膜下出血）	1	1	0	1	0	0	0	0	0	0	0	0	0	0	0	0	0	0	0
9	20180121	68	30.3	1.45	0	2	2	1	0	26+d	0	0	0	1	0	0	0	0	0	1（宫腔感染：人型支原体、产气肠杆菌：头孢曲松、急性绒毛膜板炎、急性胎膜蜕膜炎）	0	0	0	1（1个疗程）	0	0	0	1	1	0	0	0	0	0	0	0	0	0	0	1	0	0	0	1	1	0	0	0	0
0	20190225	50	34.2	1.935	0	1	1	1	0	0	0	0	0	0	0	0	0	0	0	0	0	0	1	1（1个疗程）	0	0	0	1	0	0	0	0	0	0	0	0	0	0	0	0	0	0	0	0	0	0	27.4	1	0
0	20190227	58	33.3	1.525	1（轻度）	1	1	1	0	0	0	0	1	1	0	0	0	0	0	0	0	0	1	1（1个疗程）	0	0	0	0	1	1（脑室增宽：0.40/0.50）	1	1	0	0	1	1	1	1	0	1	1	0	0	0	1	0	27.3	1	0
139	20190228	82	31	1.445	0	1	2	2	0	0	0	0	0	1	0	1	0	0	0	0	0	1（轻度贫血－108）	0	1（1个疗程）	0	1	0	0	0	0	0	0	0	0	1	1	1	0	0	0	0	0	1	0	1	0	29.9	1	1（中度胃食管返流）
0	20190304	15	32.2	2.13	0	1	1	1	0	0	1（7）	0	0	1	1（重度子痫前期）	0	0	0	0	1（急性胎膜炎、急性绒毛膜板下间隙炎）	0	1（中度贫血－81）	0	1（1个疗程）	0	0	0	0	0	0	0	0	0	0	0	0	0	0	0	0	0	0	0	0	0	0	0	0	0
8	20180115	14	31.4	1.55	0	1	1	2	0	5+h	0	0	0	1	0	1	0	0	0	1（急性绒毛膜炎）	0	0	0	1（1个疗程）	0	1	0	0	0	0	0	0	0	0	0	0	0	0	0	0	0	0	0	0	1	0	29.7	1	0
165	20190418	36	30.2	1.29	0	2	1	2	0	2+d	1（7）	0	0	1	0	0	0	0	0	1（急性绒毛膜炎）	0	0	0	1（1/2个疗程）	0	1	0	1	1	1（左脑室增宽：0.31）	1	1	0	0	0	0	0	0	0	0	0	0	0	1	1	0	26	1	1（轻度胃食管返流、应激性溃疡）
183	20190614	2	33.6	1.09	1（重度）	2	1	2	血性	0	0	0	1	0	0	0	0	0	0	0	0	0	0	1（1个疗程）	0	1	0	1	0	1（左脑室增宽：0.34）	1	1	0	0	1	1	1	1	0	0	1	0	0	0	1	0	28.7	1	1（腹胀）
149	20190319	76	28.3	1.11	0	1	2	1	血性	11+d	0	0级	1	1	0	0	0	0	0	1（急性绒毛膜羊膜炎）	0	0	0	1（1个疗程）	0	1	0	0	0	1（脑室增宽：0.40/0.34）	1	1	0	0	1	1	1	0	0	0	0	0	0	0	1	1	28.4	1	1（中度胃食管返流）
174	20190510	54	29.3	1.065	0	1	1	1	0	0	0	0	1	0	0	0	0	0	0	0	0	1（轻度贫血－105）	1	1（1/2个疗程）	1（CRP：7.90/WBC：3.39）	0	0	1	1	1（脑室增宽：0.35/0.27）	1	1	0	0	1	1	1	1	0	0	0	1	0	1	1	1	25.9	1	1（腹胀）
0	20190306	31	35.1	2.34	0	2	1	1	0	22+d	0	0	0	0	0	0	0	0	0	0	0	1（轻度贫血－103）	0	1（1个疗程）	0	0	0	1	1	0	0	0	0	0	0	0	0	0	0	0	0	0	0	0	1	0	0	0	0
0	20190308	87	32.6	1.79	0	1	1	2	0	2d	0	0	0	1	1（妊娠期高血压）	0	0	0	0	0	0	0	0	1（1个疗程）	0	1	0	0	0	0	0	0	0	0	1	1	1	0	0	0	0	0	0	0	0	0	29.1	1	1（应激性溃疡）
0	20190312	32	32.1	1.79	0	1	2	1	血性	2+d	0	0	0	1	0	0	0	0	0	1（急性绒毛膜炎）	0	0	0	1（1个疗程）	0	1	0	0	1	0	0	0	0	0	0	0	0	0	0	0	0	0	0	0	1	0	24.6	1	0
0	20190312	9	35.4	2.6	0	1	1	1	血性	0	0	I级	0	0	0	0	1（亚临床甲亢）	0	0	0	0	1（中度贫血－96）	0	1（1个疗程）	0	0	0	0	1	0	0	0	0	0	0	0	0	0	0	0	0	0	0	1	1	0	0	0	0
111	20181118	6	30	1.465	0	2	2	1	血性	0	1（7）	0	0	0	0	0	0	0	0	1（急性胎膜炎、急性绒毛膜板下间隙炎）	0	0	0	1（1/2个疗程）	1（PCT：13.26ng/ml）	0	0	0	1	0	0	0	0	0	0	0	0	0	0	0	0	1	0	1	1	0	29.4	1	1（轻度胃食管返流）
74	20180721	4	30.1	1.17	0	1	1	3	0	4+h	0	0	1	1	0	0	0	0	0	0	0	0	0	1（1/2个疗程）	0	1	0	1	1	1（脑室增宽：0.39/0.43）	1	1	0	0	1	0	1	1	0	0	0	1	0	1	1	0	29.6	1	1（轻度胃食管返流、应激性溃疡）
28	20180331	3	32.4	1.56	0	1	2	2	I度	2+d	0	0	0	1	0	0	0	0	0	1（宫颈分泌物：大肠埃希菌/宫腔分泌物：葡萄球菌）	0	1（中度贫血－99）	0	1（1/2个疗程）	0	0	0	0	0	1（脑室增宽：0.39/0.30、左室管膜下出血）	1	1	0	1	1	1	1	0	0	0	0	0	0	0	1	0	25.7	1	1（中度胃食管返流）
116	20181219	53	30	1.415	0	1	2	1	血性	0	0	I级	0	0	0	0	0	0	0	0	0	1（轻度贫血－104）	0	1（1个疗程）	0	0	0	1	0	0	0	0	0	0	1	1	1	0	0	0	0	0	0	0	1	0	27.9	1	1（腹胀）
17	20180225	73	30.6	1.43	0	1	2	1	0	0	0	0	0	0	0	0	0	0	0	0	0	0	1	1（1/2个疗程）	0	1	0	0	1	1（脑室增宽：0.49/0.31）	1	1	0	0	0	0	0	0	0	0	0	0	1	1	1	0	24.6	1	1（腹胀）
0	20190320	13	33.3	2.165	0	2	1	1	0	0	0	I级	1	0	0	0	0	0	0	0	0	0	0	1（1个疗程）	0	0	0	1	0	0	0	0	0	0	0	0	0	0	0	1	0	0	0	1	1	0	0	0	0
157	20190407	56	29.2	1.21	0	2	2	2	0	17+h	0	0	0	1	0	1	0	0	0	0	0	0	0	1（1/2个疗程）	1（CRP：0.74/希木龙假丝酵母菌）	1	0	1	1	1（右脉络丛囊肿）	1	0	2	0	0	0	0	0	0	1	0	0	0	1	1	0	29.8	1	1（腹胀）
178	20190527	66	32.5	1.27	1（重度）	1	1	1	0	0	0	0	0	1	0	0	1（亚临床甲减）	1（规律服用）	0	0	0	0	1	1（1个疗程）	0	1	0	0	1	0	0	0	0	0	1	1	1	1	0	1	0	0	0	1	1	0	27.2	1	1（腹胀）
35	20180412	41	33.1	1.99	0	1	2	1	血性	0	0	II级	0	1	0	0	0	0	0	1（急性绒毛膜炎）	0	1（轻度贫血－104）	1	1（1/2个疗程）	0	0	0	0	1	0	0	0	0	0	1	1	0	0	0	1	0	0	0	1	1	0	28.1	1	0
0	20190403	15	34.1	1.78	1（轻度）	2	1	1	0	0	0	0	1	0	1（重度子痫前期）	0	0	0	0	0	0	0	0	1（1个疗程）	0	0	0	0	1	0	0	0	0	0	1	0	1	0	0	0	0	0	0	0	0	0	0	0	1（腹胀）
0	20190403	22	35.5	2.4	0	2	1	1	0	0	0	0	0	0	0	1	0	0	0	0	0	0	1	0	0	0	0	0	1	0	0	0	0	0	0	0	0	0	0	0	0	0	0	0	0	0	0	0	0
0	20190404	19	35.3	2.445	0	1	2	1	0	23+d	0	0级	0	1	0	0	1（桥本甲状腺炎）	0	0	1（宫颈分泌物：解脲支原体：阿奇霉素）	0	0	0	1（1个疗程）	0	0	0	0	0	1（室管膜下出血）	1	0	0	1	1	1	1	0	0	0	0	0	0	0	1	0	0	0	0
175	20190519	68	31.2	1.29	1（轻度）	2	2	2	0	0	0	0	0	1	1（妊娠期高血压）	0	1（甲亢）	0	0	0	0	0	0	1（1/2个疗程）	0	1	0	0	1	1（室管膜下出血、室管膜下囊肿、左脑室前角外侧囊性结构：Connatal囊肿）	1	0	1	1	1	1	1	1	0	0	1	1	0	1	1	0	27.8	1	1（重度胃食管返流）
4	20180105	74	30.4	1.305	0	1	2	2	0	0	1（2）	0	0	1	0	0	0	0	0	0	0	0	1	1（1/2个疗程）	0	1	0	1	1	0	0	0	0	0	1	1	0	0	0	0	1	1	1	1	1	1	29.8	1	1（轻度胃食管返流）
99	20181012	17	30	1.22	0	2	2	1	0	3+d	0	0	1	0	0	1	0	0	0	1（宫颈分泌物：白色假丝酵母菌）	0	0	0	1（1/2个疗程）	1（CRP：10.91/表皮葡萄球菌MRSE）	0	0	0	1	1（脑室增宽：0.67/0.35）	1	1	0	0	0	0	0	0	0	1	0	0	0	1	1	1	28.2	1	1（重度胃食管返流）
0	20190408	27	34.4	2.26	0	2	1	2	0	0	0	0	1	1	0	0	0	0	0	0	0	0	0	1（1/2个疗程）	0	0	0	0	0	0	0	0	0	0	1	1	1	0	0	0	0	0	0	0	1	0	0	0	0
122	20190112	8	31.3	1.645	0	1	1	2	0	0	0	0	0	0	1（重度子痫前期）	0	0	0	0	0	0	1（轻度贫血－104）	0	1（1个疗程）	0	0	0	0	1	0	0	0	0	0	1	0	0	1	1	0	0	1	0	1	1	0	27.2	1	0
105	20181106	70	30	1.45	0	1	2	1	0	0	0	0	0	1	0	0	1（桥本甲状腺炎）	1（未服用）	0	1（急性胎膜炎、急性绒毛膜板下间隙炎）	0	0	0	1（1个疗程）	1（CRP：0.46/WBC：47.96）	0	0	1	0	1（室管膜下出血）	1	0	0	1	1	1	0	0	0	0	0	0	0	0	1	0	27.8	1	1（腹胀）
195	20190725	28	31.1	1.77	0	2	2	1	血性	0	0	0	0	0	0	0	0	0	0	1（急性胎膜炎、急性绒毛膜板下间隙炎、急性脐血管炎）	0	1（轻度贫血－109）	0	1（1个疗程）	0	0	0	0	0	0	0	0	0	0	1	0	1	0	0	0	0	0	0	0	1	0	24.8	1	1（呕吐、腹胀）
0	20190413	71	32.2	1.585	0	1	1	3	0	0	0	0	0	1	1（妊娠期高血压）	0	0	0	0	0	0	0	0	1（1个疗程）	0	1	0	1	1	1（脑室增宽：0.45/0.46）	1	1	0	0	1	0	0	1	0	1	0	1	0	1	1	0	26.8	1	1（应激性溃疡）
49	20180521	11	30.4	1.31	0	1	2	1	血性	18d	0	0	0	1	0	0	0	0	0	1（宫颈分泌物：解脲支原体：阿奇霉素、急性胎膜炎、急性绒毛膜板下间隙炎、急性脐血管炎）	0	0	0	1（1个疗程）	0	1	0	0	0	0	0	0	0	0	0	0	0	0	0	0	0	0	0	0	1	0	27.6	1	1（重度胃食管返流）
94	20180928	12	30.1	1.54	0	2	1	2	I度	0	0	0	0	1	0	0	0	0	0	1（急性绒毛膜炎、急性绒毛膜板下间隙炎）	0	1（轻度贫血－107）	0	1（1个疗程）	0	0	1（I）	0	0	0	0	0	0	0	1	1	1	1	1	0	0	0	0	0	1	0	27.6	1	1（腹胀）
0	20190417	28	32.2	1.96	0	1	1	1	0	2d	0	0	0	0	0	0	0	0	0	1（宫颈分泌物：解脲支原体：阿奇霉素）	0	0	0	1（1个疗程）	0	0	0	0	1	0	0	0	0	0	1	1	0	0	0	0	0	1	0	1	1	0	29.3	1	0
0	20190417	23	35.5	2.6	0	2	1	1	0	7d	0	0	0	1	0	0	1（亚临床甲减）	1（规律服用）	0	0	0	0	0	1（1个疗程）	0	0	0	0	1	0	0	0	0	0	1	1	0	0	0	0	0	0	0	0	1	0	0	0	0
167	20190422	52	34.1	1.63	1（重度）	1	1	1	0	4+d	0	0	0	0	0	0	0	0	0	1（急性绒毛膜羊膜炎、急性绒毛膜板下间隙炎）	0	1（中度贫血－97）	0	1（1个疗程）	0	0	1（II）	1	1	1（室管膜下出血）	1	0	0	1	1	1	0	1	0	0	0	0	0	0	1	0	24.5	1	1（腹胀、血便）
168	20190423	78	30.6	1.62	0	2	1	1	0	9h	0	0	1	0	0	0	0	0	0	1（宫颈分泌物：大肠埃希菌：头孢美唑、急性绒毛膜炎、脐血管炎）	0	1（轻度贫血－102）	1	1（3/4个疗程）	0	0	0	0	1	0	0	0	0	0	1	0	0	0	0	0	0	1	0	1	1	0	26.6	1	0
0	20190419	21	28.5	1.44	0	2	2	1	0	7+d	0	0	0	0	0	0	0	0	0	0	0	0	0	1（1个疗程）	0	0	0	0	1	1（室管膜下出血）	1	0	0	1	0	0	0	0	0	0	0	0	0	1	1	0	26.1	1	0
82	20180817	27	28.1	1.16	0	2	2	1	0	5d	0	0	1	0	0	1	1（亚临床甲减）	0	0	1（宫颈分泌物：解脲支原体：阿奇霉素、白色念珠菌）	0	1（轻度贫血－109）	0	1（1个疗程）	0	0	0	1	0	1（脑室增宽：0.63/0.48）	1	1	0	0	1	0	0	1	0	0	0	1	0	0	1	1	29.3	1	1（腹胀）
193	20190716	79	34	1.9	0	2	1	2	0	0	0	0	0	1	0	1	0	0	0	0	0	0	1	1（1个疗程）	0	1	1（I）	0	1	1（脑室增宽：0.70/0.70）	1	1	0	0	0	0	0	0	0	0	0	0	0	0	0	0	27.8	1	1（腹胀）
0	20190423	31	32.2	1.55	0	2	1	2	0	0	0	0	0	0	0	1	0	0	0	0	0	0	0	1（1个疗程）	1（CRP：4.81/WBC：10.55）	0	1（I）	0	1	1（左室管膜下出血）	1	0	0	1	1	0	0	0	0	1	0	0	0	1	1	0	29.8	1	1（腹胀）
95	20180930	14	30.2	1.3	0	2	2	2	0	0	1（7）	0	0	0	0	0	0	0	0	1（沙眼衣原体抗原阳性、解脲支原体、白色假丝酵母菌）	0	1（轻度贫血－109）	0	1（1/2个疗程）	0	1	0	0	1	1（脑室增宽：0.30/0.31）	1	1	0	0	1	1	1	1	1	0	0	0	0	0	1	0	28.6	1	1（应激性溃疡）
107	20181112	12	31.6	1.47	0	1	1	1	0	0	1（5）	0	0	0	0	0	0	0	0	0	0	0	1	1（1/2个疗程）	0	1	0	0	1	0	0	0	0	0	1	0	0	0	1	0	0	1	0	1	1	0	27.8	1	1（重度胃食管返流）
0	20190502	94	34.3	2.09	0	2	1	2	0	8h	0	0	0	1	0	0	1（甲减）	1（规律服用）	0	0	0	0	0	1（1/2个疗程）	0	0	0	0	0	0	0	0	0	0	1	1	1	0	0	0	0	0	0	0	1	0	0	0	0
20	20180312	57	35	2.025	0	2	1	1	0	0	0	0	0	1	1（重度子痫前期）	1	0	0	0	0	1（产后：600）	0	0	1（1个疗程）	0	0	0	1	0	0	0	0	0	0	0	0	0	0	0	0	0	0	0	0	0	0	0	0	0
0	20190503	59	31.2	1.57	0	2	1	1	0	6d	0	0	1	0	0	1	0	0	0	0	0	0	0	1（1个疗程）	0	0	0	0	1	1（左脑室增宽：0.38）	1	1	0	0	1	0	1	0	0	0	0	0	0	1	1	0	0	0	1（轻度胃食管返流）
73	20180717	53	30.4	1.78	0	1	1	1	0	0	0	0	0	0	0	1	0	0	0	1（急性绒毛膜羊膜炎）	0	0	0	1（1个疗程）	0	1	1（I）	1	0	1（脑室增宽：0.37/0.35）	1	1	0	0	0	0	0	0	0	0	0	0	0	0	1	0	28.4	1	1（腹胀、血便）
0	20190508	3	29.6	1.365	0	2	2	1	0	3+d	0	0	0	0	0	0	0	0	0	0	0	0	0	1（1个疗程）	1（真菌感染）	0	1（II）	0	0	0	0	0	0	0	1	1	1	0	0	0	0	0	0	0	1	0	29.8	1	1（腹胀）
0	20190508	77	32.5	1.82	0	1	1	2	III度	0	0	0	0	1	1（子痫前期）	0	0	0	0	0	1（产后：1200）	1（中度贫血－94）	0	1（1个疗程）	0	0	0	0	1	0	0	0	0	0	1	1	1	1	0	0	0	0	0	1	1	0	28.8	1	0
201	20190817	77	32.2	1.5	0	2	1	1	0	0	1（5）	0	0	1	0	0	0	0	0	0	0	1（中度贫血－74）	1	1（1/2个疗程）	0	0	0	1	1	1（右室管膜下出血、右脉络丛囊肿）	1	0	2	1	1	1	1	0	0	1	0	1	0	1	1	0	27.6	1	1（腹胀）
0	20190514	5	31.1	1.8	0	2	1	1	0	0	0	0	0	1	0	0	0	0	0	0	0	1（中度贫血－81）	0	0	0	1	1（I）	0	0	1（脑室增宽：0.35/0.33）	1	1	0	0	0	0	0	0	0	0	0	0	0	1	1	0	24.6	1	1（腹胀）
0	20190516	85	32	1.61	0	2	1	1	0	0	0	0	0	1	0	1	0	0	0	0	0	0	0	1（1/2个疗程）	0	1	1（I）	0	0	1（右脑室增宽：0.36、左脉络丛囊肿）	1	1	2	0	1	1	0	0	0	0	1	0	0	0	1	0	29.3	1	1（腹胀）
14	20180220	21	31.4	1.62	0	1	2	1	0	6+d	0	0	1	0	0	1	0	0	0	1（急性胎膜炎）	0	1（轻度贫血－100）	0	1（1个疗程）	0	0	0	0	0	0	0	0	0	0	1	1	1	1	0	0	0	0	0	1	1	0	27.5	1	1（腹胀）
152	20190326	86	31.2	1.65	0	1	2	1	0	0	0	0	0	1	0	0	0	0	0	0	0	0	0	1（1/2个疗程）	0	0	1（I）	0	0	1（右脑室增宽：0.35）	1	1	0	0	1	0	1	0	0	0	0	0	0	0	0	0	26.7	1	1（腹胀）
0	20190520	40	32.5	1.83	0	2	1	1	0	2+d	0	II级	1	0	0	0	0	0	0	0	0	1（中度贫血－84）	0	1（1个疗程）	0	1	0	0	1	0	0	0	0	0	1	1	0	0	0	0	0	0	0	1	1	0	26.1	1	0
0	20190520	16	33.5	2.875	0	1	1	1	0	0	0	0	1	0	0	1	0	0	0	0	1（产后：4330）	0	0	0	0	0	0	1	1	1（脑室增宽：0.37/0.37）	1	1	0	0	0	0	0	0	0	0	0	0	0	1	1	0	29.1	1	0
0	20190524	47	33.4	1.91	0	1	1	1	0	20+d	0	0	0	1	0	1	0	0	0	1（宫颈分泌物：解脲支原体：阿奇霉素）	0	1（中度贫血－99）	1	1（1个疗程）	0	0	0	1	1	0	0	0	0	0	0	0	0	0	0	0	0	0	0	0	1	0	28.8	1	0
46	20180506	55	30	1.31	0	2	2	1	0	15h	0	0	0	1	0	0	0	0	0	1（沙眼衣原体抗原阳性、绒毛膜板下间隙炎、急性绒毛膜蜕膜炎）	0	0	0	1（1个疗程）	0	0	0	0	0	1（左脑室增宽：0.37、室管膜下出血、室管膜下囊肿）	1	1	1	1	1	1	0	0	0	0	0	0	0	0	1	0	0	0	0
0	20190527	12	33.4	1.74	0	1	1	1	0	0	0	0	0	1	0	1	0	0	0	0	0	0	1	1（1个疗程）	0	0	0	0	1	0	0	0	0	0	1	1	1	1	0	1	0	0	0	1	1	0	27	1	0
34	20180412	86	31	2.05	0	1	1	1	0	0	0	0	0	0	0	0	0	0	0	0	0	1（中度贫血－90）	1	1（1/2个疗程）	1（CRP：21.20）	1	0	1	1	1（脑室增宽：0.42/0.60、脑室内出血II级）	1	1	0	0	1	1	1	0	1	1	0	1	0	1	1	1	27.4	1	1（轻度胃食管返流、腹胀）
0	20190606	40	34.3	1.925	0	2	1	2	0	0	0	0	0	1	0	0	0	0	0	0	0	0	0	1（1个疗程）	0	1	0	0	1	0	0	0	0	0	1	1	0	0	0	0	0	0	0	1	1	0	0	0	0
3	20180102	33	29.5	1.206	0	1	1	1	0	4d	1（7）	0	0	0	0	1	0	0	0	1（宫颈分泌物：大肠埃希菌：磷霉素）	0	1（中度贫血－80）	0	1（1/2个疗程）	0	1	0	0	1	0	0	0	0	0	0	0	0	0	0	1	0	0	1	0	1	0	0	0	0
0	20190611	15	33.3	2.385	0	1	1	1	0	15d	0	0	0	0	0	0	0	0	0	1（宫颈分泌物：阴沟肠杆菌、光滑假丝酵母菌：派拉西林他唑巴坦、解脲支原体：阿奇霉素）	0	0	0	1（1/2个疗程）	0	0	0	0	1	0	0	0	0	0	0	0	0	0	0	1	0	0	0	1	1	0	28.5	1	0
0	20190611	99	35.6	2.215	0	2	2	1	0	7h	0	0	0	0	0	1	0	0	0	0	0	0	0	0	0	0	0	1	0	1（左室管膜下囊肿）	1	0	1	0	0	0	0	0	0	0	0	0	0	0	0	0	0	0	1（应激性溃疡）
0	20190612	96	29.5	1.21	0	1	2	1	血性	0	0	0级	0	0	0	0	0	0	0	1（急性绒毛膜蜕膜炎、急性绒毛膜板下间隙炎）	0	0	0	1（1/2个疗程）	0	1	0	0	0	0	0	0	0	0	1	0	1	0	0	0	0	1	0	0	1	0	29	1	0
0	20190612	41	32	1.455	1（轻度）	1	1	1	0	0	1（1）	0	0	0	0	0	0	0	0	0	0	0	1	0	0	0	0	1	1	1（脑室增宽：0.42/0.39）	1	1	0	0	1	1	1	1	0	1	1	1	0	1	1	0	26.3	1	1（应激性溃疡）
161	20190411	95	31.5	1.75	0	1	1	2	0	0	0	0	1	0	0	1	0	0	0	0	0	0	0	1（1个疗程）	0	1	0	1	0	1（脑室增宽：0.32/0.40、右室管膜下囊肿）	1	1	1	0	1	0	1	1	0	0	0	1	0	1	1	1	27.6	1	1（中度胃食管返流）
67	20180630	66	29	1.425	0	1	1	2	0	0	0	0	0	1	0	1	0	0	0	1（急性绒毛膜炎）	0	0	0	1（1/2个疗程）	0	1	0	1	0	0	0	0	0	0	1	0	1	1	0	0	0	0	1	0	1	0	23.3	1	1（腹胀）
80	20180814	38	29.4	1.415	0	1	1	2	0	0	0	0	0	1	0	0	0	0	0	0	0	1（中度贫血－94）	0	1（1/2个疗程）	0	1	0	0	1	0	0	0	0	0	0	0	0	0	0	0	0	0	0	0	1	0	27.7	1	1（腹胀）
0	20190622	89	34.4	2.81	0	1	2	1	0	2+d	0	0	0	1	0	1	0	0	0	0	0	0	0	1（1个疗程）	0	0	0	0	1	0	0	0	0	0	0	0	0	0	0	0	1	0	0	0	1	0	0	0	1（应激性溃疡）
0	20190625	77	32	1.866	0	2	1	1	0	0	0	0	0	0	0	0	0	0	0	0	0	1（中度贫血－78）	0	1（2个疗程）	0	0	0	0	1	0	0	0	0	0	0	0	0	0	0	0	0	0	0	1	1	0	29.5	1	0
0	20190625	42	35.6	2.5	0	1	1	1	0	8d	0	0	0	0	0	1	0	0	0	0	0	0	1	1（1个疗程）	0	0	0	0	1	0	0	0	0	0	1	1	1	0	0	0	0	0	0	0	1	0	0	0	1（腹胀）
0	20190626	83	31.5	1.44	0	1	1	1	0	0	1（2）	0	1	0	0	0	0	0	0	0	0	1（中度贫血－95）	1	1（1/2个疗程）	0	0	0	0	1	0	0	0	0	0	1	1	0	0	0	0	0	0	0	1	1	0	0	0	0
0	20190626	15	35.1	1.855	1（轻度）	2	1	1	0	0	0	0	0	1	0	0	0	0	0	0	0	0	0	1（1个疗程）	0	0	0	0	1	0	0	0	0	0	1	1	0	0	0	0	0	0	0	0	1	0	28.5	1	0
0	20190627	55	35	2.32	0	1	1	1	0	0	0	0	0	1	0	0	0	0	0	0	0	1（轻度贫血－106）	0	1（1个疗程）	0	0	0	0	1	0	0	0	0	0	0	0	0	0	0	0	0	0	0	1	1	0	0	0	0
179	20190531	16	32.4	1.395	0	2	1	2	0	0	0	0	0	1	0	1	0	0	0	0	0	0	0	1（1/2个疗程）	0	1	0	1	1	0	0	0	0	0	1	0	1	0	0	0	0	0	0	1	1	0	26.3	1	1（腹胀）
0	20190630	28	34	1.85	1（轻度）	1	1	1	0	0	0	0	0	1	1（子痫前期）	1	0	0	0	0	0	0	1	1（1个疗程）	0	0	0	0	1	1（左室管膜下出血、左脉络丛囊肿）	1	0	2	1	0	0	0	0	0	1	0	0	0	0	1	0	0	0	0
26	20180322	46	29.4	1.525	0	1	2	2	0	0	0	0	0	0	0	1	0	0	0	1（急性绒毛膜炎、急性绒毛膜板下间隙炎）	0	0	0	1（1个疗程）	1（-）	1	1（I）	0	0	0	0	0	0	0	1	1	1	1	0	0	0	0	0	0	1	0	26.1	1	1（腹胀）
0	20190703	89	32.6	1.89	0	2	2	1	0	8+d	0	0	0	0	0	0	0	0	0	1（急性绒毛膜羊膜炎）	0	0	0	1（1个疗程）	1（CRP：0.50/WBC：51.00）	0	0	0	0	1（右室管膜下囊肿）	1	0	1	0	0	0	0	0	0	0	0	0	0	1	1	0	25.8	1	0
0	20190706	49	35.1	1.685	1（重度）	1	2	1	0	7+h	0	0	0	1	1（重度子痫前期）	0	0	0	0	0	0	0	0	1（1个疗程）	0	0	0	0	1	0	0	0	0	0	1	0	1	1	0	0	0	0	0	0	0	0	25.7	1	0
0	20190707	91	35.5	3.375	0	1	1	1	0	0	0	I级	1	0	0	0	0	0	0	0	0	0	0	0	0	0	0	0	1	0	0	0	0	0	0	0	0	0	0	1	0	0	0	0	1	0	0	0	0
0	20190708	84	33.5	2.04	0	2	1	2	0	0	0	0	0	1	0	0	0	0	0	0	0	1（中度贫血－92）	0	1（1/2个疗程）	0	0	0	0	1	1（左脑室增宽：0.40）	1	1	0	0	1	1	1	0	0	1	0	0	0	1	0	0	27.9	1	1（应激性溃疡）
22	20180313	6	30.1	1.465	0	1	2	1	0	0	0	0	0	0	0	0	0	0	0	1（绒毛膜炎）	0	1（中度贫血－98）	1	1（1个疗程）	0	1	0	1	0	1（室管膜下出血）	1	0	0	1	1	1	1	1	0	1	0	0	1	0	1	0	28	1	1（腹胀）
129	20190121	76	28.4	1.35	0	1	2	1	0	0	1（7）	0	0	0	0	1	0	0	0	1（急性绒毛膜炎）	0	0	0	1（1/2个疗程）	0	0	0	0	0	1（脑室增宽：0.33/0.31）	1	1	0	0	1	1	0	0	0	0	0	0	0	1	1	0	24.5	1	1（中度胃食管返流）
147	20190318	60	28.6	1.12	0	1	2	1	血性	0	0	0级	1	0	0	0	0	0	0	0	0	0	0	1（1/2个疗程）	0	1	0	0	0	0	0	0	0	0	0	0	0	0	0	0	0	0	0	0	1	0	0	0	0
0	20190711	39	35.4	2.06	0	2	1	1	0	7+h	0	0	0	0	0	0	0	0	0	0	0	0	0	0	0	0	0	1	1	0	0	0	0	0	0	0	0	0	0	0	0	0	0	0	0	0	28.5	1	0
100	20181017	24	29.5	1	1（轻度）	2	1	1	0	4d	0	0	0	0	0	1	0	0	0	1（宫颈分泌物：无乳链球菌、急性绒毛膜炎、绒毛膜板下间隙炎）	0	0	0	1（1/2个疗程）	0	1	0	1	1	1（左脑室增宽：0.31）	1	1	0	0	1	1	0	1	1	0	0	0	0	0	1	0	0	0	0
0	20190716	35	34.3	1.685	1（轻度）	1	1	1	0	0	0	0	0	1	0	0	0	0	0	0	0	0	0	1（1个疗程）	0	0	0	0	1	0	0	0	0	0	0	0	0	0	0	0	0	0	0	1	1	0	27.4	1	1（应激性溃疡）
0	20190718	89	34.4	2.805	0	1	1	1	血性	1+d	0	I级	0	0	0	1	0	0	0	0	0	0	0	1（1/2个疗程）	0	0	0	0	1	0	0	0	0	0	0	0	0	0	0	0	0	0	0	1	1	0	28.2	1	1（应激性溃疡）
164	20190416	40	31.1	1.87	0	1	2	2	0	30min	0	0	0	0	0	0	0	0	0	0	0	1（轻度贫血－109）	0	1（1个疗程）	0	1	0	0	1	0	0	0	0	0	0	0	0	0	0	1	0	1	0	1	1	0	28	1	1（腹胀）
0	20190719	88	34	2.08	0	1	1	2	0	0	0	0	1	1	1（重度子痫前期）	0	1（亚临床甲减）	1（规律服用）	0	0	0	1（轻度贫血－109）	0	1（1个疗程）	0	0	0	0	1	0	0	0	0	0	0	0	0	0	0	0	0	0	0	0	0	0	0	0	0
0	20190725	31	31.1	1.77	0	2	2	1	0	0	0	0	0	0	0	0	0	0	0	1（急性胎膜炎、急性绒毛膜板下间隙炎）	0	0	0	1（1/2个疗程）	0	0	0	0	0	1（脑室增宽：0.50/0.35、左室管膜下出血、左脉络丛囊肿）	1	1	2	1	0	0	0	0	0	0	0	0	0	0	1	0	27.8	1	0
11	20180204	59	31.2	1.46	0	1	1	2	0	5d	0	0	0	0	0	1	0	0	0	1（急性绒毛膜炎、急性绒毛膜板下间隙炎）	0	0	0	1（1个疗程）	0	0	0	1	1	1（脑室增宽：0.4/0.40）	1	1	0	0	0	0	0	0	0	0	0	0	0	0	1	0	25.5	1	0
0	20190725	91	34.6	1.985	0	1	1	2	0	0	0	0	0	1	0	0	0	0	0	0	0	1（中度贫血－95）	0	1（1个疗程）	0	0	0	0	0	1（左脑室增宽：0.35、脉络丛囊肿）	1	1	2	0	0	0	0	0	0	0	0	0	0	0	0	0	27.6	1	1（重度胃食管返流、胃扭转）
0	20190801	44	32.6	1.535	0	2	1	1	0	0	0	0	1	1	0	0	0	0	0	0	0	1（中度贫血－99）	1	1（1/2个疗程）	0	1	0	0	1	0	0	0	0	0	1	1	1	1	1	0	0	0	0	1	1	0	29.6	1	1（轻度胃食管返流）
0	20190803	59	33.6	2.09	0	1	1	1	0	1+m	0	0	0	1	1（子痫前期）	1	0	0	0	1（宫颈分泌物：粪肠球菌D群：磷霉素+青霉素）	0	1（轻度贫血－105）	0	1（1个疗程）	0	0	0	0	1	1（脑室增宽：0.36/0.38、室管膜下出血）	1	1	0	1	1	0	1	0	0	0	0	0	0	1	1	0	29.5	1	0
0	20190806	69	33.4	2.01	0	2	2	1	0	1+d	0	0	0	1	0	0	0	0	0	1（急性绒毛膜羊膜炎、急性绒毛膜板下间隙炎）	0	0	0	1（1个疗程）	1（CRP：13.30）	0	0	0	0	0	0	0	0	0	1	0	0	0	0	0	0	0	0	0	0	0	0	0	0
6	20180110	58	30.1	1.49	0	2	1	1	0	8d	0	0	0	0	0	0	0	0	0	1（呼吸道病毒九项：肺炎支原体IgM阳性：阿奇霉素）	0	0	0	1（1/2个疗程）	0	0	0	0	1	0	0	0	0	0	0	0	0	0	0	0	0	0	0	1	1	0	0	0	1（腹胀）
0	20190812	16	31.1	1.94	0	1	1	1	0	10+d	0	0	1	0	0	0	0	0	0	1（宫颈分泌物：溶血葡萄球菌：磷霉素、急性胎膜蜕膜炎、急性绒毛膜板炎、绒毛膜板下间隙炎）	0	0	0	1（1个疗程）	0	0	0	0	1	0	0	0	0	0	0	0	0	0	0	0	0	0	0	1	1	0	28.7	1	0
0	20190814	54	34.2	1.44	1（重度）	2	1	2	0	0	0	0	0	1	0	1	0	0	0	0	0	0	1	1（1个疗程）	0	0	0	0	0	1（脑室增宽：0.40/0.36）	1	1	0	0	1	1	0	0	0	0	0	0	0	1	1	0	0	0	0
0	20190814	79	34.2	1.645	1（轻度）	2	1	2	0	0	0	0	0	1	0	1	0	0	0	0	0	0	1	1（1个疗程）	0	0	0	0	1	0	0	0	0	0	1	1	0	0	0	0	0	0	0	0	0	0	28.2	1	0
0	20190816	19	32.4	1.75	0	1	2	1	血性	3+d	0	0级	0	1	0	1	0	0	0	1（急性胎膜炎）	0	0	0	1（1个疗程）	1（CRP：0.50/WBC：4.02）	0	0	0	0	1（室管膜下出血、左室管膜下囊肿）	1	0	1	1	0	0	0	0	0	0	0	0	0	0	0	0	26.2	1	0
0	20190817	68	29	1.27	0	2	1	1	血性	5h	0	I级	0	0	0	0	0	0	0	0	0	0	0	1（1/2个疗程）	0	1	0	0	1	1（脑室增宽：0.34/0.35）	1	1	0	0	1	1	0	0	0	0	0	0	0	1	1	0	27.7	1	0
53	20180614	57	31.2	1.7	0	2	1	2	0	0	0	0	0	1	0	0	0	0	0	1（宫颈分泌物：支原体）	0	0	1	1（1个疗程）	0	0	0	0	1	0	0	0	0	0	1	1	0	0	1	0	0	0	0	0	0	0	26	1	1（腹胀）
180	20190609	56	28.2	1.19	0	1	2	1	0	12+d	0	0	1	0	0	1	0	0	0	1（急性绒毛膜炎）	0	0	0	1（1/2个疗程）	1（CRP：80.73/WBC：3.17）	1	0	0	1	1（脑室增宽：0.42/0.37、左室管膜下囊肿）	1	1	1	0	1	1	0	0	0	1	0	0	0	0	1	1	25.9	1	1（腹胀）
0	20190819	24	34.4	1.945	0	2	1	2	0	0	0	0	0	1	0	1	1（亚临床甲减）	0	0	0	0	1（中度贫血－86）	0	1（1个疗程）	0	0	0	0	0	1（脑室增宽：0.38/0.33、右室管膜下囊肿）	1	1	1	0	0	0	0	0	0	0	0	0	0	0	0	0	29.2	1	0
0	20190822	87	34.5	2.02	1（轻度）	1	2	1	血性	0	1（7）	II级	0	1	0	0	0	0	0	1（急性绒毛膜炎）	0	0	0	1（1个疗程）	0	0	0	0	1	0	0	0	0	0	1	0	1	0	0	0	0	0	0	0	0	0	25.1	1	0
0	20190827	28	32.2	1.8	0	2	1	2	0	0	0	0	0	1	0	0	0	0	0	0	0	1（中度贫血－73）	0	1（1个疗程）	1（CRP：9.10/血培养：表皮葡萄球菌）	0	0	0	0	0	0	0	0	0	0	0	0	0	0	0	0	0	0	0	0	0	27.8	1	1（腹胀）
56	20180620	3	29.4	1.17	0	1	2	1	0	1+d	0	0	0	0	0	0	0	0	0	0	0	0	0	1（1个疗程）	0	0	0	0	1	1（脑室增宽：0.30/0.34）	1	1	0	0	1	1	1	1	0	1	0	1	0	1	1	1	25.8	1	1（中度胃食管返流）
0	20190901	76	33.4	1.465	1（轻度）	2	2	2	血性	1+m	0	0	0	1	0	0	0	0	0	0	0	0	0	1（2个疗程）	0	0	0	1	1	0	0	0	0	0	1	0	1	0	0	0	0	0	0	0	1	0	29	1	0
0	20190905	72	31.6	1.72	0	2	1	1	0	0	0	0	0	0	1（妊娠期高血压）	0	0	0	0	1（急性绒毛膜板炎、绒毛膜板下间隙炎、急性绒毛膜羊膜炎）	0	0	0	1（1个疗程）	0	0	0	0	1	1（右脑室增宽：0.37）	1	1	0	0	1	1	0	0	0	0	0	0	0	0	1	0	26	1	0
0	20190910	81	35.1	2.13	0	2	2	1	0	23h	0	0	0	1	0	0	0	0	0	0	0	1（轻度贫血－108）	0	1（1个疗程）	0	0	0	1	1	0	0	0	0	0	0	0	0	0	0	1	0	0	0	0	1	0	27.6	1	0
0	20190911	41	30.6	1.55	0	2	1	1	0	0	0	0	0	1	1（慢性高血压并发重度子痫前期）	0	0	0	0	0	0	1（中度贫血－90）	0	1（1/2个疗程）	0	0	0	1	1	1（左脑室增宽：0.32）	1	1	0	0	0	0	0	0	0	0	0	1	0	1	1	0	28.1	1	1（轻度胃食管返流）
0	20190912	90	31	1.625	0	1	2	1	0	2+d	0	0	1	1	0	0	0	0	0	0	0	0	0	1（1/2个疗程）	0	0	0	0	0	1（室管膜下出血）	1	0	0	1	0	0	0	0	0	0	0	0	0	0	1	0	29.8	1	0
182	20190613	46	32	1.68	0	1	2	1	血性	0	0	0级	0	1	0	0	0	0	0	0	0	1（中度贫血－92）	0	1（1个疗程）	0	0	0	1	0	1（脑室增宽：0.34/0.32）	1	1	0	0	0	0	0	0	0	0	1	0	0	0	1	0	28.6	1	0
64	20180625	75	31	1.48	0	1	1	1	0	3+d	0	0	0	0	0	0	1（桥本甲状腺炎）	0	0	1（宫颈分泌物：解脲支原体：阿奇霉素、急性胎膜炎）	0	0	0	1（1个疗程）	0	0	0	0	1	0	0	0	0	0	0	0	0	0	0	0	0	0	1	0	1	0	0	0	1（轻度胃食管返流）
59	20180623	28	35.1	2.71	0	1	1	1	0	0	0	0	0	0	0	1	0	0	0	0	0	1（轻度贫血－108）	0	0	1（CRP：4.12/WBC：5.65）	0	0	0	0	0	0	0	0	0	1	1	1	0	0	0	0	0	0	0	0	0	27.1	1	1（中度胃食管返流、水平横胃）
0	20190929	36	33.1	1.885	0	1	1	1	0	0	0	0	0	0	0	0	0	0	0	0	0	1（轻度贫血－103）	0	1（1个疗程）	0	0	0	0	1	0	0	0	0	0	0	0	0	0	0	0	0	0	0	1	1	0	27.3	1	0
0	20191004	93	33	2.125	0	1	2	2	0	0	1（7）	0	0	0	0	0	1（甲减）	1（规律服用）	0	0	0	0	0	1（1个疗程）	0	1	0	1	1	1（脑室增宽：0.35/0.42）	1	1	0	0	0	0	0	0	0	0	0	0	0	0	0	0	26.2	1	0
0	20191011	83	35.4	2.66	0	1	1	1	0	0	0	0	0	0	0	0	0	0	0	0	0	1（轻度贫血－104）	1	0	0	0	0	0	1	0	0	0	0	0	0	0	0	0	0	0	0	0	0	0	0	0	0	0	0
0	20191014	17	35.6	1.77	1（轻度）	1	1	2	0	0	0	0	1	0	1（妊娠期高血压）	0	1（甲减）	1（规律服用）	0	0	0	1（中度贫血－72）	1	1（1个疗程）	0	0	0	0	0	0	0	0	0	0	0	0	0	0	0	0	0	0	0	0	0	0	0	0	0
[truncated: 15 more columns]
